# Supplementary material for: Whole-genome-based phylogenomic analysis of the Belgian 2016–2017 influenza A(H3N2) outbreak season allows improved surveillance
Source: Microb Genom. 2021 Sep 3;7(9):000643. doi: 10.1099/mgen.0.000643 (PMC8715427; doi:10.1099/mgen.0.000643)
Supplement: Supplementary material 2 [file mgen-7-0643-s002.xlsx]

## Sheet: METADATA_20200102_corrected
Reference	GISAID title	Season	Surveillance	MildModerateSevere	Sampledate	Period	Age	Age.cat	Sex	ca_vacci	antivir	ca_antivdate	ca_antivtype	ca_antivtype_other	ca_antibio	respi	cardio	renal	hepato	immuno	pregn	asthma	neuro	diabete	obesity	asthma_respi	ca_sympdate	cough	dyspn	ca_others	ca_temp	ca_temph	evertemp	ca_icuhosp	ARDS	ca_icu	ca_icudur	icuever	ca_otherc	ca_invout	ca_ninvout	invasive	ECMO	ca_antiv	ca_status	ca_dateout	death
16-IG0682	A/Belgium/G0682/2016	2016-2017	0	0	2016-11-23	0	10	0	0	0	0				0	0	0	0	0	0	0	0	0	0	0	0	2016-11-22	1	0	0	1	0	1	0											0
16-IG0711	A/Belgium/G0711/2016	2016-2017	0	0	2016-12-12	0	11	0	0	0	0				0	0	0	0	0	0	0	0	0	0	0	0	2016-12-10	1	0	0	1	0	1	0											0
16-IG0712	A/Belgium/G0712/2016	2016-2017	0	0	2016-12-11	0	49	1	0	0	0				0	0	0	0	0	0	0	0	0	0	0	0	2016-12-08	1	1	0	1	0	1	0											0
16-IG0720	A/Belgium/G0720/2016	2016-2017	0	0	2016-12-14	0	69	2	0	1	0				NA	0	0	1	0	0	0	0	0	0	0	0	2016-12-11	1	0	1	1	0	1	0											0
17-IG-00003	A/Belgium/G0003/2017	2016-2017	0	0	2016-12-20	0	12	0	0	0	0				0	0	0	0	0	0	0	0	0	0	0	0	2016-12-18	1	1	0	1	0	1	0											0
17-IG-00007	A/Belgium/G0007/2017	2016-2017	0	0	2016-12-26	0	22	1	0	0	0				0	0	0	0	0	0	0	0	0	0	0	0	2016-12-24	1	0	1	1	0	1	0											0
17-IG-00020	A/Belgium/G0020/2017	2016-2017	0	0	2016-12-23	0	10	0	0	0	0				0	0	0	0	0	0	0	1	0	0	0	1	2016-12-22	1	1	1	1	0	1	0											0
17-IG-00023	A/Belgium/G0023/2017	2016-2017	0	0	2016-12-26	0	63	2	0	0	0				1	0	0	0	0	0	0	0	0	0	0	0	2016-12-21	1	0	0	1	0	1	0											0
17-IG-00027	A/Belgium/G0027/2017	2016-2017	0	0	2016-12-27	0	9	0	1	0	0				0	0	0	0	0	0	0	0	0	0	0	0	2016-12-26	1	0	1	1	0	1	0											0
17-IG-00033	A/Belgium/G0033/2017	2016-2017	0	0	2016-12-29	0	26	1	0	NA	0				0	0	0	0	0	0	0	0	0	0	0	0	2016-12-28	1	0	1	1	0	1	0											0
17-IG-00037	A/Belgium/G0037/2017	2016-2017	0	0	2016-12-30	0	76	2	1	0	0				0	0	0	0	0	0	0	0	1	0	0	0	2016-12-26	1	1	0	1	0	1	0											0
17-IG-00040	A/Belgium/G0040/2017	2016-2017	0	0	2017-01-03	0	59	1	0	1	0				0	0	0	0	0	0	0	0	0	0	0	0	2016-12-31	1	0	0	0	1	1	0											0
17-IG-00042	A/Belgium/G0042/2017	2016-2017	0	0	2017-01-02	0	35	1	0	0	NA				0	0	0	0	0	0	0	0	0	0	0	0	2016-12-30	1	0	0	1	0	1	0											0
17-IG-00044	A/Belgium/G0044/2017	2016-2017	0	0	2017-01-02	0	44	1	1	0	0				0	0	0	0	0	0	0	0	0	0	0	0	2016-12-30	0	0	0	1	0	1	0											0
17-IG-00045	A/Belgium/G0045/2017	2016-2017	0	0	2017-01-02	0	65	2	1	1	0				1	0	0	0	0	0	0	1	0	0	0	1	2016-12-29	1	1	0	0	0	0	0											0
17-IG-00046	A/Belgium/G0046/2017	2016-2017	0	0	2017-01-02	0	68	2	0	1	0				1	0	0	0	0	0	0	0	0	0	0	0	2016-12-29	1	0	0	0	1	1	0											0
17-IG-00051	A/Belgium/G0051/2017	2016-2017	0	0	2017-01-02	0	9	0	0	0	0				0	0	0	0	0	0	0	0	0	0	0	0	2017-01-02	1	0	0	1	0	1	0											0
17-IG-00054	A/Belgium/G0054/2017	2016-2017	0	0	2017-01-03	0	11	0	1	0	0				0	0	0	0	0	0	0	0	0	0	0	0	2016-12-31	0	0	0	1	0	1	0											0
17-IG-00059	A/Belgium/G0059/2017	2016-2017	0	0	2017-01-05	0	20	1	1	0	0				0	0	0	0	0	0	0	0	0	0	0	0	2017-01-04	1	0	1	1	0	1	0											0
17-IG-00062	A/Belgium/G0062/2017	2016-2017	0	0	2017-01-03	0	72	2	1	0	0				0	0	0	0	0	0	0	0	0	0	0	0	2017-01-02	1	0	0	1	0	1	0											0
17-IG-00070	A/Belgium/G0070/2017	2016-2017	0	0	2017-01-05	0	18	1	0	0	0				0	0	0	0	0	0	0	0	0	0	0	0	2017-01-04	1	0	0	1	0	1	0											0
17-IG-00071	A/Belgium/G0071/2017	2016-2017	0	0	2017-01-09	0	13	0	0	0	0				0	0	0	0	0	0	0	0	0	0	0	0	2017-01-06	1	0	0	1	0	1	0											0
17-IG-00072	A/Belgium/G0072/2017	2016-2017	0	0	2017-01-06	0	79	2	0	0	0				1	0	0	0	0	1	0	0	0	0	0	0	2017-01-04	1	0	0	1	0	1	0											0
17-IG-00076	A/Belgium/G0076/2017	2016-2017	0	0	2017-01-09	0	45	1	1	0	0				0	0	0	0	0	0	0	0	0	0	0	0	2017-01-08	1	0	1	1	0	1	0											0
17-IG-00088	A/Belgium/G0088/2017	2016-2017	0	0	2017-01-09	0	62	2	0	0	0				0	0	0	0	0	0	0	0	0	0	0	0	2017-01-06	1	0	0	1	0	1	0											0
17-IG-00090	A/Belgium/G0090/2017	2016-2017	0	0	2017-01-09	0	61	2	0	0	0				0	0	0	0	0	0	0	0	0	0	0	0	2017-01-08	1	0	0	0	0	0	0											0
17-IG-00096	A/Belgium/G0096/2017	2016-2017	0	0	2017-01-10	0	53	1	1	0	0				0	0	0	0	0	0	0	0	0	0	0	0	2017-01-08	1	0	0	1	0	1	0											0
17-IG-00099	A/Belgium/G0099/2017	2016-2017	0	0	2017-01-11	0	45	1	0	0	0				0	0	0	0	0	0	0	0	0	0	0	0	2017-01-11	1	1	0	1	0	1	0											0
17-IG-00124	A/Belgium/G0124/2017	2016-2017	0	0	2017-01-12	0	71	2	1	1	0				0	0	0	0	0	0	0	0	0	0	0	0	2017-01-11	1	0	0	1	0	1	0											0
17-IG-00125	A/Belgium/G0125/2017	2016-2017	0	0	2017-01-12	0	73	2	0	1	0				NA	0	0	0	0	0	0	0	0	0	0	0	2017-01-11	1	0	0	1	0	1	0											0
17-IG-00128	A/Belgium/G0128/2017	2016-2017	0	0	2017-01-12	0	33	1	1	0	0				0	0	0	0	0	0	0	0	0	0	0	0	2017-01-11	1	0	0	0	1	1	0											0
17-IG-00186	A/Belgium/G0186/2017	2016-2017	0	0	2017-01-23	1	22	1	0	0	0				0	0	0	0	0	0	0	0	0	0	0	0	2017-01-21	1	0	0	1	0	1	0											0
17-IG-00205	A/Belgium/G0205/2017	2016-2017	0	0	2017-01-23	1	45	1	1	1	0				1	1	0	0	0	0	0	0	0	0	0	1	2017-01-21	1	1	0	1	0	1	0											0
17-IG-00209	A/Belgium/G0209/2017	2016-2017	0	0	2017-01-23	1	79	2	1	1	0				NA	0	0	0	0	0	0	1	0	0	0	1	2017-01-20	1	0	1	1	0	1	0											0
17-IG-00218	A/Belgium/G0218/2017	2016-2017	0	0	2017-01-25	1	66	2	0	0	0				0	0	0	0	0	0	0	0	0	0	0	0	2017-01-22	1	0	0	1	0	1	0											0
17-IG-00219	A/Belgium/G0219/2017	2016-2017	0	0	2017-01-24	1	59	1	1	1	0				0	0	0	0	0	0	0	0	0	0	1	0	2017-01-23	1	0	0	1	0	1	0											0
17-IG-00226	A/Belgium/G0226/2017	2016-2017	0	0	2017-01-24	1	38	1	1	1	0				NA	0	0	0	0	0	0	1	0	0	0	1	2017-01-23	1	0	1	1	0	1	0											0
17-IG-00232	A/Belgium/G0232/2017	2016-2017	0	0	2017-01-24	1	76	2	0	1	0				0	0	0	1	0	0	0	0	0	1	0	0	2017-01-24	1	0	0	1	1	1	0											0
17-IG-00237	A/Belgium/G0237/2017	2016-2017	0	0	2017-01-23	1	14	0	NA	0	0				0	0	0	0	0	0	0	0	0	0	0	0	NA	0	0	0	1	1	1	0											0
17-IG-00240	A/Belgium/G0240/2017	2016-2017	0	0	2017-01-20	0	12	0	0	0	0				0	0	0	0	0	0	0	0	0	0	0	0	2017-01-19	1	1	0	1	0	1	0											0
17-IG-00242	A/Belgium/G0242/2017	2016-2017	0	0	2017-01-20	0	3	0	1	0	0				0	0	0	0	0	0	0	0	0	0	0	0	2017-01-18	1	0	0	1	0	1	0											0
17-IG-00244	A/Belgium/G0244/2017	2016-2017	0	0	2017-01-25	1	7	0	1	0	0				0	0	0	0	0	0	0	0	0	0	0	0	2017-01-23	1	1	0	1	0	1	0											0
17-IG-00246	A/Belgium/G0246/2017	2016-2017	0	0	2017-01-25	1	28	1	1	0	0				0	0	0	0	0	0	0	0	0	0	0	0	2017-01-24	1	0	0	1	0	1	0											0
17-IG-00254	A/Belgium/G0254/2017	2016-2017	0	0	2017-01-30	1	12	0	1	0	0				0	0	0	0	0	0	0	0	0	0	1	0	2017-01-28	1	1	0	1	0	1	0											0
17-IG-00259	A/Belgium/G0259/2017	2016-2017	0	0	2017-01-23	1	15	1	0	0	0				0	0	0	0	0	0	0	0	0	0	0	0	2017-01-20	1	0	0	1	0	1	0											0
17-IG-00260	A/Belgium/G0260/2017	2016-2017	0	0	2017-01-30	1	11	0	0	0	0				0	0	0	0	0	0	0	0	0	0	0	0	2017-01-28	1	0	0	1	0	1	0											0
17-IG-00269	A/Belgium/G0269/2017	2016-2017	0	0	2017-01-25	1	8	0	1	0	0				1	0	0	0	0	0	0	0	0	0	0	0	2017-01-21	1	0	0	1	0	1	0											0
17-IG-00271	A/Belgium/G0271/2017	2016-2017	0	0	2017-01-28	1	54	1	1	0	0				0	0	0	0	0	0	0	0	0	0	0	0	2017-01-26	1	0	0	1	0	1	0											0
17-IG-00281	A/Belgium/G0281/2017	2016-2017	0	0	2017-01-30	1	10	0	0	0	0				0	0	0	0	0	0	0	0	0	0	0	0	2017-01-27	1	0	1	1	1	1	0											0
17-IG-00294	A/Belgium/G0294/2017	2016-2017	0	0	2017-01-31	1	8	0	0	0	0				0	0	0	0	0	0	0	0	0	0	0	0	2017-01-30	1	0	1	1	0	1	0											0
17-IG-00296	A/Belgium/G0296/2017	2016-2017	0	0	2017-01-30	1	46	1	1	0	0				0	0	0	0	0	0	0	0	0	0	0	0	2017-01-29	1	0	0	1	0	1	0											0
17-IG-00297	A/Belgium/G0297/2017	2016-2017	0	0	2017-01-30	1	15	1	0	0	0				0	0	0	0	0	0	0	0	0	0	0	0	2017-01-28	0	1	1	1	0	1	0											0
17-IG-00300	A/Belgium/G0300/2017	2016-2017	0	0	2017-01-31	1	71	2	1	1	0				0	0	0	0	0	0	0	0	0	0	0	0	2017-01-28	0	1	1	0	0	0	0											0
17-IG-00303	A/Belgium/G0303/2017	2016-2017	0	0	2017-01-31	1	14	0	0	0	0				0	0	0	0	0	0	0	0	0	0	0	0	NA	1	0	1	1	0	1	0											0
17-IG-00307	A/Belgium/G0307/2017	2016-2017	0	0	2017-01-30	1	14	0	0	0	0				0	0	0	0	0	0	0	0	0	0	0	0	2017-01-29	0	0	0	1	0	1	0											0
17-IG-00311	A/Belgium/G0311/2017	2016-2017	0	0	2017-02-01	1	11	0	NA	0	0				NA	0	0	0	0	0	0	0	0	0	0	0	2017-01-30	1	0	0	0	0	0	0											0
17-IG-00317	A/Belgium/G0317/2017	2016-2017	0	0	2017-01-30	1	17	1	0	0	0				0	0	0	0	0	0	0	0	0	0	0	0	2017-01-29	1	0	1	1	0	1	0											0
17-IG-00323	A/Belgium/G0323/2017	2016-2017	0	0	2017-02-01	1	59	1	1	0	0				0	0	0	0	0	0	0	0	0	0	0	0	2017-01-31	1	1	0	0	0	0	0											0
17-IG-00324	A/Belgium/G0324/2017	2016-2017	0	0	2017-02-06	1	52	1	NA	0	0				0	0	0	0	0	0	0	0	0	0	0	0	2017-02-04	1	0	0	1	0	1	0											0
17-IG-00326	A/Belgium/G0326/2017	2016-2017	0	0	2017-02-06	1	7	0	0	0	0				0	0	0	0	0	0	0	0	0	0	0	0	2017-02-04	1	0	1	1	1	1	0											0
17-IG-00336	A/Belgium/G0336/2017	2016-2017	0	0	2017-02-07	1	86	2	0	1	0				NA	0	0	0	0	0	0	0	0	0	0	0	2017-02-06	1	0	0	1	1	1	0											0
17-IG-00340	A/Belgium/G0340/2017	2016-2017	0	0	2017-02-06	1	64	2	0	0	0				0	0	0	0	0	0	0	0	0	0	0	0	2017-02-04	1	0	0	1	0	1	0											0
17-IG-00341	A/Belgium/G0341/2017	2016-2017	0	0	2017-02-06	1	11	0	0	0	0				0	0	0	0	0	0	0	0	0	0	0	0	2017-02-03	1	0	0	1	0	1	0											0
17-IG-00354	A/Belgium/G0354/2017	2016-2017	0	0	2017-02-06	1	66	2	1	0	0				0	0	0	0	0	0	0	0	0	0	0	0	2017-02-05	1	0	1	1	1	1	0											0
17-IG-00369	A/Belgium/G0369/2017	2016-2017	0	0	2017-02-07	1	61	2	1	1	0				0	0	0	0	0	0	0	0	0	0	0	0	2017-02-06	1	0	1	1	0	1	0											0
17-IG-00373	A/Belgium/G0373/2017	2016-2017	0	0	2017-02-07	1	60	2	1	0	0				0	0	0	0	0	0	0	0	0	0	0	0	2017-02-06	1	0	1	1	0	1	0											0
17-IG-00379	A/Belgium/G0379/2017	2016-2017	0	0	2017-02-10	1	61	2	1	0	0				1	0	0	0	0	0	0	0	0	0	0	0	2017-02-08	1	0	1	1	1	1	0											0
17-IG-00383	A/Belgium/G0383/2017	2016-2017	0	0	2017-02-09	1	61	2	0	0	0				NA	0	0	0	0	0	0	0	0	0	0	0	2017-02-08	1	0	1	1	0	1	0											0
17-IG-00386	A/Belgium/G0386/2017	2016-2017	0	0	2017-02-09	1	73	2	1	1	0				1	0	0	0	0	0	0	0	0	0	0	0	2017-02-07	1	0	0	1	0	1	0											0
17-IG-00408	A/Belgium/G0408/2017	2016-2017	0	0	2017-02-13	2	51	1	NA	0	0				1	0	0	0	0	0	0	0	0	0	1	0	2017-02-11	1	0	1	1	0	1	0											0
17-IG-00409	A/Belgium/G0409/2017	2016-2017	0	0	2017-02-14	2	64	2	1	0	0				0	0	0	0	0	0	0	0	0	0	0	0	2017-02-07	1	1	0	1	0	1	0											0
17-IG-00412	A/Belgium/G0412/2017	2016-2017	0	0	2017-02-13	2	14	0	1	0	0				0	0	0	0	0	0	0	0	0	0	0	0	2017-02-11	1	0	1	1	0	1	0											0
17-IG-00416	A/Belgium/G0416/2017	2016-2017	0	0	2017-02-13	2	41	1	NA	0	0				0	0	0	0	0	0	0	0	0	0	0	0	NA	1	0	0	1	0	1	0											0
17-IG-00427	A/Belgium/G0427/2017	2016-2017	0	0	2017-02-15	2	12	0	1	0	0				0	0	0	0	0	0	0	0	0	0	0	0	2017-03-14	1	0	0	1	0	1	0											0
17-IG-00428	A/Belgium/G0428/2017	2016-2017	0	0	2017-02-13	2	63	2	1	1	0				0	0	0	0	0	0	0	0	0	0	0	0	2017-02-12	1	1	1	1	0	1	0											0
17-IG-00433	A/Belgium/G0433/2017	2016-2017	0	0	2017-02-15	2	46	1	1	0	0				0	0	0	0	0	0	0	0	0	0	0	0	NA	1	0	0	1	0	1	0											0
17-IG-00434	A/Belgium/G0434/2017	2016-2017	0	0	2017-02-13	2	18	1	1	1	1		other		NA	0	0	0	0	0	0	0	0	1	0	0	NA	1	0	0	0	0	0	0											0
17-IG-00437	A/Belgium/G0437/2017	2016-2017	0	0	2017-02-14	2	17	1	1	0	0				NA	0	0	0	0	0	0	0	0	0	0	0	2017-02-13	1	0	1	1	0	1	0											0
17-IG-00438	A/Belgium/G0438/2017	2016-2017	0	0	2017-02-14	2	11	0	0	0	0				0	0	0	0	0	0	0	0	0	0	0	0	2017-02-12	1	0	0	1	0	1	0											0
17-IG-00441	A/Belgium/G0441/2017	2016-2017	0	0	2017-02-16	2	72	2	0	0	0				0	1	0	0	0	0	0	0	0	0	1	1	2017-02-14	1	0	0	1	0	1	0											0
17-IG-00442	A/Belgium/G0442/2017	2016-2017	0	0	2017-02-13	2	12	0	0	0	0				0	0	0	0	0	0	0	0	1	0	0	0	2017-02-09	0	0	0	1	0	1	0											0
17-IG-00443	A/Belgium/G0443/2017	2016-2017	0	0	2017-02-17	2	35	1	1	0	0				0	0	0	0	0	0	0	0	0	0	0	0	2017-02-14	1	0	1	1	0	1	0											0
17-IG-00447	A/Belgium/G0447/2017	2016-2017	0	0	2017-02-18	2	57	1	0	0	0				0	0	0	0	0	0	0	0	0	0	0	0	2017-02-17	1	1	0	1	0	1	0											0
17-IG-00453	A/Belgium/G0453/2017	2016-2017	0	0	2017-02-18	2	69	2	1	0	0				0	0	0	0	0	0	0	0	0	0	0	0	2017-02-17	1	0	0	1	0	1	0											0
17-IG-00455	A/Belgium/G0455/2017	2016-2017	0	0	2017-02-20	2	11	0	1	0	0				0	0	0	0	0	0	0	0	0	0	0	0	2017-02-19	1	0	0	1	0	1	0											0
17-IG-00457	A/Belgium/G0457/2017	2016-2017	0	0	2017-02-16	2	26	1	1	0	0				0	0	0	0	0	0	0	0	0	0	0	0	2017-02-13	1	0	1	1	0	1	0											0
17-IG-00462	A/Belgium/G0462/2017	2016-2017	0	0	2017-02-20	2	17	1	0	0	0				0	0	0	0	0	0	0	0	0	0	0	0	2017-02-16	1	1	0	1	0	1	0											0
17-IG-00463	A/Belgium/G0463/2017	2016-2017	0	0	2017-02-21	2	11	0	1	0	0				0	0	0	0	0	0	0	0	0	0	0	0	2017-02-20	1	0	0	1	0	1	0											0
17-IG-00470	A/Belgium/G0470/2017	2016-2017	0	0	2017-02-21	2	60	2	1	1	0				0	0	0	0	0	0	0	0	0	0	0	0	2017-02-21	1	1	0	1	0	1	0											0
17-IG-00482	A/Belgium/G0482/2017	2016-2017	0	0	2017-02-24	2	62	2	0	0	0				0	0	1	0	0	0	0	0	0	0	0	0	2017-02-21	1	0	0	1	0	1	0											0
17-IG-00486	A/Belgium/G0486/2017	2016-2017	0	0	2017-02-27	2	25	1	1	0	0				0	0	0	0	0	0	0	0	0	0	0	0	2017-02-24	1	0	0	1	0	1	0											0
17-IG-00488	A/Belgium/G0488/2017	2016-2017	0	0	2017-02-28	2	53	1	0	0	0				0	0	0	0	0	0	0	0	0	0	0	0	2017-02-28	1	0	1	1	0	1	0											0
17-IG-00513	A/Belgium/G0513/2017	2016-2017	0	0	2017-03-09	2	36	1	0	0	0				0	0	0	0	0	0	0	0	0	0	0	0	2017-03-08	1	0	0	1	0	1	0											0
17-IS-00021	A/Belgium/S0021/2017	2016-2017	1	1	2017-01-06	0	69	2	1	NA	NA				NA	0	0	0	0	0	0	0	0	0	0	0	2017-01-05	1	1	0	0	0	0	0	0	0		0	0	0	0	0	0	0	0	2017-01-16	0
17-IS-00028	A/Belgium/S0028/2017	2016-2017	1	1	2017-01-09	0	50	1	1	1	1	2017-01-09	Oseltamivir		1	0	0	0	0	0	0	1	0	0	0	1	2017-01-06	1	1	0	1	1	1	0	0	0		0	0	0	0	0	0	0	0	2017-01-16	0
17-IS-00036	A/Belgium/S0036/2017	2016-2017	1	1	2017-01-06	0	87	2	1	1	1	2017-01-06	Oseltamivir		0	1	1	0	0	0	0	0	0	0	0	1	2017-01-04	1	1	0	1	0	1	0	0	0		0	0	0	0	0	0	0	0	2017-01-27	0
17-IS-00058	A/Belgium/S0058/2017	2016-2017	1	1	2017-01-10	0	75	2	1	0	0				0	0	0	1	0	0	0	0	0	1	1	0	2017-01-06	1	1	0	1	0	1	0	0	0		0	0	0	0	0	0	0	0	2017-02-01	0
17-IS-00069	A/Belgium/S0069/2017	2016-2017	1	1	2017-01-12	0	75	2	1	0	0				1	1	1	1	0	0	0	0	0	0	0	1	2017-01-06	1	1	0	1	0	1	0	0	0		0	0	0	0	0	0	0	0	2017-01-19	0
17-IS-00078	A/Belgium/S0078/2017	2016-2017	1	1	2017-01-12	0	78	2	0	1	0				NA	1	0	0	0	0	0	0	0	0	0	1	2017-01-06	1	1	0	1	0	1	0	0	0		0	0	0	0	0	0	0	0	2017-01-13	0
17-IS-00093	A/Belgium/S0093/2017	2016-2017	1	1	2017-01-14	0	79	2	0	NA	0				1	0	1	0	0	0	0	0	0	0	0	0	2017-01-12	1	1	0	1	0	1	0	0	0		0	0	0	0	0	0	0	0	2017-01-24	0
17-IS-00098	A/Belgium/S0098/2017	2016-2017	1	1	2017-01-13	0	80	2	NA	NA	NA				1	0	1	0	0	0	0	0	0	0	0	0	2017-01-12	0	1	0	1	1	1	0	0	0		0	0	0	0	0	0	0	0	2017-01-26	0
17-IS-00107	A/Belgium/S0107/2017	2016-2017	1	1	2017-01-15	0	68	2	NA	0	0				1	1	0	1	0	0	0	0	0	0	1	1	2017-01-14	1	1	0	1	0	1	0	0	0		0	0	0	0	0	0	0	0	2017-01-15	0
17-IS-00113	A/Belgium/S0113/2017	2016-2017	1	1	2017-01-14	0	89	2	0	1	0				1	0	1	0	0	0	0	0	0	0	0	0	2017-01-13	1	1	1	1	0	1	0	0	0		0	0	0	0	0	0	0	0	2017-02-16	0
17-IS-00131	A/Belgium/S0131/2017	2016-2017	1	2	2017-01-10	0	67	2	0	NA	0				1	1	1	1	0	0	0	0	0	1	0	1	2017-01-06	1	1	0	1	0	1	1	0	1	7	1	0	0	0	0	0	0	0	2017-01-20	0
17-IS-00138	A/Belgium/S0138/2017	2016-2017	1	1	2017-01-16	0	0	0	0	0	0				0	0	0	0	0	0	0	0	0	0	0	0	2017-01-14	0	0	0	1	0	1	0	0	0		0	0	0	0	0	0	0	0	2017-01-16	0
17-IS-00146	A/Belgium/S0146/2017	2016-2017	1	1	2017-01-16	0	67	2	0	NA	1	2017-01-17	Oseltamivir		1	1	1	0	0	0	0	0	0	1	1	1	2017-01-09	1	1	0	1	1	1	0	0	0		0	0	0	0	0	0	0	0	2017-01-25	0
17-IS-00150	A/Belgium/S0150/2017	2016-2017	1	1	2017-01-17	0	0	0	0	0	0				1	0	0	0	0	0	0	0	0	0	0	0	2017-01-17	1	0	0	1	0	1	0	0	0		0	0	0	0	0	0	0	0	2017-01-21	0
17-IS-00154	A/Belgium/S0154/2017	2016-2017	1	1	2017-01-16	0	60	2	0	NA	0				1	0	1	1	0	0	0	0	0	1	0	0	2017-01-15	1	0	1	1	0	1	0	0	0		0	0	0	0	0	0	0	0	2017-01-23	0
17-IS-00182	A/Belgium/S0182/2017	2016-2017	1	1	2017-01-17	0	58	1	1	1	1	2017-01-17	oseltamivir		1	0	0	0	0	0	0	1	0	0	0	1	2017-01-13	1	0	0	1	0	1	0	0	0		0	0	0	1	0	0	0	0	2017-01-23	0
17-IS-00188	A/Belgium/S0188/2017	2016-2017	1	1	2017-01-17	0	20	1	1	0	0				1	0	0	0	0	0	0	0	0	0	0	0	2017-01-16	0	0	0	1	0	1	0	0	0		0	0	0	0	0	0	0	0	2017-01-18	0
17-IS-00194	A/Belgium/S0194/2017	2016-2017	1	1	2017-01-18	0	55	1	1	0	0				1	1	0	0	0	0	0	0	0	0	0	1	2017-01-16	1	1	0	1	0	1	0	0	0		0	0	0	0	0	0	0	0	2017-01-18	0
17-IS-00195	A/Belgium/S0195/2017	2016-2017	1	1	2017-01-14	0	87	2	1	NA	0				1	1	0	0	0	0	0	0	0	0	0	1	2017-01-12	1	1	0	1	0	1	0	0	0		0	0	0	0	0	0	0	0	2017-01-17	0
17-IS-00268	A/Belgium/S0268/2017	2016-2017	1	1	2017-01-22	0	85	2	0	NA	0				1	0	1	0	0	0	0	0	0	0	0	0	2017-01-20	0	0	0	0	0	0	0	0	0		0	0	0	0	0	0	0	0	2017-01-23	0
17-IS-00275	A/Belgium/S0275/2017	2016-2017	1	1	2017-01-13	0	88	2	1	NA	0				0	0	0	0	0	0	0	0	0	0	0	0	2017-01-09	1	0	0	1	0	1	0	0	0		0	0	0	0	0	0	0	0	2017-02-02	0
17-IS-00281	A/Belgium/S0281/2017	2016-2017	1	2	2017-01-25	1	71	2	1	NA	0				1	0	0	0	0	1	0	0	0	0	0	0	2017-01-20	0	1	0	1	0	1	1	0	0		1	0	0	0	0	0	0	1	2017-02-02	1
17-IS-00282	A/Belgium/S0282/2017	2016-2017	1	1	2017-01-24	1	36	1	0	1	0				1	0	0	1	0	1	0	0	0	0	1	0	2017-01-23	1	0	0	1	1	1	0	0	0		0	0	0	0	0	0	0	0	2017-01-24	0
17-IS-00287	A/Belgium/S0287/2017	2016-2017	1	1	2017-01-24	1	0	0	0	0	0				0	0	0	0	0	0	0	0	0	0	0	0	2017-01-23	1	0	0	1	0	1	0	0	0		0	0	0	0	0	0	0	0	2017-01-24	0
17-IS-00303	A/Belgium/S0303/2017	2016-2017	1	1	2017-01-19	0	82	2	1	1	NA				1	0	0	0	0	0	0	0	0	0	0	0	NA	1	0	0	1	0	1	0	0	0		0	0	0	0	0	0	0	0	2017-01-24	0
17-IS-00322	A/Belgium/S0322/2017	2016-2017	1	1	2017-01-24	1	77	2	0	0	0				0	0	1	0	0	0	0	0	0	1	0	0	2017-01-21	1	1	0	0	0	0	0	0	0		0	0	0	0	0	0	0	0	2017-01-31	0
17-IS-00332	A/Belgium/S0332/2017	2016-2017	1	2	2017-01-18	0	73	2	0	1	NA				NA	0	0	0	0	0	0	0	0	0	0	0	2017-01-16	1	0	0	1	0	1	0	0	0		0	0	0	0	0	0	0	1	2017-01-25	1
17-IS-00354	A/Belgium/S0354/2017	2016-2017	1	1	2017-01-27	1	84	2	1	0	0				1	0	0	0	0	0	0	0	0	0	0	0	2017-01-21	1	1	0	0	1	1	0	0	0		0	0	0	0	0	0	0	0	2017-02-05	0
17-IS-00365	A/Belgium/S0365/2017	2016-2017	1	2	2017-01-29	1	84	2	0	1	0				1	1	0	1	0	0	0	0	0	0	0	1	2017-01-27	1	1	0	1	1	1	0	0	0		0	0	0	0	0	0	0	1	2017-01-30	1
17-IS-00378	A/Belgium/S0378/2017	2016-2017	1	1	2017-01-30	1	85	2	0	NA	0				1	1	0	0	0	0	0	0	0	0	0	1	NA	1	0	0	1	1	1	0	0	0		0	0	0	0	0	0	0	NA	2017-02-03	0
17-IS-00383	A/Belgium/S0383/2017	2016-2017	1	1	2017-01-30	1	78	2	0	NA	1	2017-01-30	Oseltamivir		0	1	1	0	0	0	0	0	0	1	1	1	2017-01-28	1	0	1	1	1	1	0	0	0		0	0	0	0	0	0	0	0	2017-02-06	0
17-IS-00385	A/Belgium/S0385/2017	2016-2017	1	1	2017-01-30	1	69	2	1	1	1	2017-01-30	Oseltamivir		1	0	0	0	0	0	0	1	0	0	0	1	2017-01-21	1	1	0	1	1	1	0	0	0		0	0	0	0	0	0	0	0	2017-02-11	0
17-IS-00386	A/Belgium/S0386/2017	2016-2017	1	1	2017-01-27	1	41	1	1	NA	1	2017-01-27	Oseltamivir		1	0	0	0	1	0	0	0	0	0	0	0	2017-01-26	0	1	0	1	0	1	0	0	0		0	0	0	0	0	0	0	0	2017-02-22	0
17-IS-00391	A/Belgium/S0391/2017	2016-2017	1	2	2017-01-26	1	58	1	1	NA	0				0	1	1	0	0	0	0	0	0	0	0	1	2017-01-26	0	1	0	0	0	0	0	0	1	5	1	0	0	1	0	0	0	0	2017-02-08	0
17-IS-00413	A/Belgium/S0413/2017	2016-2017	1	1	2017-01-31	1	52	1	0	NA	NA				NA	0	0	0	0	0	0	0	0	0	0	0	NA	0	0	0	1	0	1	0	0	0		0	0	0	0	0	0	0	NA	2017-02-21	0
17-IS-00421	A/Belgium/S0421/2017	2016-2017	1	2	2017-01-31	1	77	2	0	NA	NA				NA	0	0	0	0	0	0	0	0	0	0	0	NA	0	0	0	1	0	1	0	0	0		0	0	0	0	0	0	0	NA	2017-02-12	1
17-IS-00422	A/Belgium/S0422/2017	2016-2017	1	1	2017-01-31	1	64	2	1	NA	NA				NA	0	0	0	0	0	0	0	0	0	0	0	NA	0	0	0	1	0	1	0	0	0		0	0	0	0	0	0	0	NA	2017-02-03	0
17-IS-00424	A/Belgium/S0424/2017	2016-2017	1	1	2017-01-31	1	74	2	0	NA	NA				NA	0	0	0	0	0	0	0	0	0	0	0	NA	0	0	0	1	0	1	0	0	0		0	0	0	0	0	0	0	NA	2017-02-22	0
17-IS-00428	A/Belgium/S0428/2017	2016-2017	1	1	2017-01-29	1	66	2	1	NA	NA				NA	0	0	0	0	0	0	0	0	0	0	0	2017-01-28	0	0	0	0	0	0	0	0	0		0	0	0	0	0	0	1	0	2017-02-10	0
17-IS-00430	A/Belgium/S0430/2017	2016-2017	1	1	2017-01-27	1	66	2	1	NA	NA				NA	0	0	0	0	0	0	0	0	0	0	0	2017-01-27	0	0	0	0	0	0	0	0	0		0	0	0	0	0	0	0	0	2017-02-11	0
17-IS-00443	A/Belgium/S0443/2017	2016-2017	1	1	2017-01-09	0	57	1	0	0	0				1	0	0	0	0	0	0	0	0	0	0	0	NA	1	0	0	1	0	1	0	0	0		0	0	0	0	0	0	0	0	2017-02-01	0
17-IS-00447	A/Belgium/S0447/2017	2016-2017	1	1	2017-01-25	1	8	0	0	0	0				0	0	1	0	0	0	0	0	0	0	0	0	2017-01-25	1	0	0	1	0	1	0	0	0		0	0	0	0	0	0	0	0	2017-01-28	0
17-IS-00451	A/Belgium/S0451/2017	2016-2017	1	1	2017-01-27	1	90	2	1	1	0				1	0	1	1	0	0	0	0	0	0	0	0	2017-01-22	1	1	1	1	0	1	0	0	0		0	0	0	0	0	0	0	0	2017-02-16	0
17-IS-00453	A/Belgium/S0453/2017	2016-2017	1	1	2017-01-28	1	79	2	1	NA	0				1	1	0	0	0	0	0	0	0	0	0	1	2017-01-24	1	1	0	1	1	1	0	0	0		0	0	0	0	0	0	0	0	2017-01-31	0
17-IS-00455	A/Belgium/S0455/2017	2016-2017	1	1	2017-01-30	1	53	1	1	0	0				0	1	0	0	0	0	0	1	0	0	0	1	2017-01-25	1	1	0	1	1	1	0	0	0		0	0	0	0	0	0	0	0	2017-02-07	0
17-IS-00456	A/Belgium/S0456/2017	2016-2017	1	1	2017-01-27	1	90	2	1	NA	0				1	0	0	0	0	0	0	0	0	0	0	0	2017-01-25	1	1	0	1	0	1	0	0	0		0	0	0	0	0	0	0	0	2017-02-03	0
17-IS-00457	A/Belgium/S0457/2017	2016-2017	1	2	2017-01-26	1	77	2	0	1	NA				NA	1	1	1	0	0	0	0	0	0	0	1	2017-01-22	1	1	0	1	0	1	0	0	1		1	0	0	1	0	0	0	1	2017-02-09	1
17-IS-00459	A/Belgium/S0459/2017	2016-2017	1	1	2017-01-30	1	95	2	0	NA	NA				NA	0	0	0	0	0	0	0	0	0	0	0	2017-01-20	1	0	1	1	0	1	0	0	0		0	0	0	0	0	0	0	0	2017-02-10	0
17-IS-00460	A/Belgium/S0460/2017	2016-2017	1	1	2017-01-28	1	80	2	0	NA	NA				0	0	0	0	0	0	0	0	0	0	1	0	NA	1	0	0	0	0	0	0	0	0		0	0	0	0	0	0	0	0	2017-02-01	0
17-IS-00466	A/Belgium/S0466/2017	2016-2017	1	1	2017-01-28	1	83	2	1	NA	0				0	0	0	0	0	0	0	0	0	0	0	0	2017-01-27	0	0	1	0	0	0	0	0	0		0	0	0	0	0	0	0	0	2017-02-03	0
17-IS-00470	A/Belgium/S0470/2017	2016-2017	1	2	2017-01-31	1	69	2	0	NA	1				1	1	0	0	0	0	0	0	0	0	0	1	2017-01-31	1	0	0	1	0	1	1	0	0		1	0	0	0	0	0	0	NA	2017-02-16	1
17-IS-00484	A/Belgium/S0484/2017	2016-2017	1	1	2017-01-26	1	71	2	1	1	1		oseltamivir		0	1	0	0	0	0	0	0	0	0	1	1	2017-01-20	1	1	0	1	0	1	0	0	0		0	0	0	0	0	0	1	0	2017-01-31	0
17-IS-00489	A/Belgium/S0489/2017	2016-2017	1	2	2017-01-31	1	76	2	0	NA	0				1	0	1	0	0	0	0	0	0	1	0	0	NA	0	1	0	1	0	1	1	0	1	5	1	0	0	1	0	0	0	0	2017-02-10	0
17-IS-00492	A/Belgium/S0492/2017	2016-2017	1	1	2017-01-23	1	81	2	0	NA	NA				NA	0	1	0	0	0	0	0	0	0	0	0	2017-01-20	1	0	0	1	0	1	0	0	0		0	0	0	0	0	0	0	0	2017-01-24	0
17-IS-00494	A/Belgium/S0494/2017	2016-2017	1	1	2017-01-21	0	82	2	0	1	0				1	1	1	0	0	0	0	0	0	0	0	1	2017-01-19	1	0	0	1	0	1	0	0	0		0	0	0	0	0	0	0	0	2017-01-30	0
17-IS-00499	A/Belgium/S0499/2017	2016-2017	1	1	2017-01-31	1	83	2	1	NA	0				0	0	0	1	0	0	0	0	0	0	0	0	2017-01-29	1	1	1	1	0	1	0	0	0		0	0	0	0	0	0	0	0	2017-02-04	0
17-IS-00503	A/Belgium/S0503/2017	2016-2017	1	1	2017-01-29	1	87	2	0	NA	0				1	0	0	0	0	0	0	0	0	0	0	0	NA	1	1	0	1	0	1	0	0	0		0	0	0	0	0	0	0	0	2017-02-03	0
17-IS-00507	A/Belgium/S0507/2017	2016-2017	1	1	2017-01-31	1	77	2	1	NA	0				1	0	0	1	0	0	0	0	0	0	1	0	2017-01-30	1	0	0	1	0	1	0	0	0		0	0	0	0	0	0	0	0	2017-02-06	0
17-IS-00508	A/Belgium/S0508/2017	2016-2017	1	1	2017-01-31	1	82	2	1	NA	0				1	0	0	1	0	0	0	0	0	1	0	0	2017-01-30	0	1	1	1	0	1	0	0	0		0	0	0	0	0	0	0	0	2017-02-06	0
17-IS-00513	A/Belgium/S0513/2017	2016-2017	1	1	2017-02-01	1	86	2	0	NA	0				1	0	0	0	0	0	0	0	0	0	0	0	NA	1	0	0	0	0	0	0	0	0		0	0	0	0	0	0	0	NA	2017-02-10	0
17-IS-00516	A/Belgium/S0516/2017	2016-2017	1	1	2017-01-31	1	54	1	0	0	0				1	0	0	0	0	0	0	0	0	0	0	0	2017-01-28	1	0	0	1	1	1	0	0	0		0	0	0	0	0	0	0	NA	2017-02-08	0
17-IS-00525	A/Belgium/S0525/2017	2016-2017	1	1	2017-02-02	1	77	2	0	0	0				0	0	0	1	0	0	0	0	0	0	0	0	NA	1	0	0	1	0	1	0	0	0		0	0	0	0	0	0	0	NA	2017-02-09	0
17-IS-00535	A/Belgium/S0535/2017	2016-2017	1	1	2017-01-31	1	85	2	0	NA	1	2017-02-01	Oseltamivir		1	0	1	0	0	0	0	0	1	1	0	0	2017-01-30	1	1	0	1	1	1	0	0	0		0	0	0	0	0	0	0	0	2017-02-06	0
17-IS-00544	A/Belgium/S0544/2017	2016-2017	1	1	2017-01-13	0	80	2	1	1	0				1	0	1	0	0	0	0	0	1	0	0	0	2017-01-10	1	0	1	1	0	1	0	0	0		0	0	0	0	0	0	0	0	2017-01-27	0
17-IS-00549	A/Belgium/S0549/2017	2016-2017	1	1	2017-01-16	0	83	2	1	0	0				1	1	0	0	0	0	0	0	0	0	0	1	2017-01-15	1	1	1	1	0	1	0	0	0		0	0	0	0	0	0	0	0	2017-01-27	0
17-IS-00551	A/Belgium/S0551/2017	2016-2017	1	1	2017-01-16	0	83	2	1	0	0				0	0	1	0	0	0	0	0	0	0	0	0	2017-01-05	1	0	1	1	0	1	0	0	0		0	0	0	0	0	0	0	0	2017-01-23	0
17-IS-00552	A/Belgium/S0552/2017	2016-2017	1	2	2017-01-16	0	65	2	0	0	1		oseltamivir		0	1	0	0	0	1	0	0	0	0	0	1	2017-01-11	0	1	1	1	0	1	0	0	0		0	0	0	0	0	0	0	1	2017-01-23	1
17-IS-00553	A/Belgium/S0553/2017	2016-2017	1	2	2017-01-16	0	67	2	1	0	0				1	0	0	0	0	0	0	0	1	0	0	0	2017-01-08	0	1	1	1	0	1	0	0	0		0	0	0	0	0	0	0	1	2017-02-07	1
17-IS-00576	A/Belgium/S0576/2017	2016-2017	1	1	2017-02-04	1	75	2	1	NA	0				1	0	0	0	0	0	0	0	0	0	0	0	2017-01-30	1	0	1	1	1	1	0	0	0		0	0	0	0	0	0	0	NA	2017-02-14	0
17-IS-00581	A/Belgium/S0581/2017	2016-2017	1	1	2017-02-05	1	78	2	0	1	0				0	0	0	0	0	0	0	0	0	0	0	0	2017-02-02	1	0	0	1	1	1	0	0	0		0	0	0	0	0	0	0	NA	2017-02-13	0
17-IS-00587	A/Belgium/S0587/2017	2016-2017	1	1	2017-02-05	1	77	2	0	NA	0				0	0	0	0	0	0	0	0	0	0	0	0	2017-02-02	1	0	1	1	0	1	0	0	0		0	0	0	0	0	0	0	NA	2017-02-14	0
17-IS-00593	A/Belgium/S0593/2017	2016-2017	1	1	2017-02-02	1	50	1	0	NA	NA				0	0	0	0	1	0	0	0	0	0	0	0	NA	0	1	0	0	1	1	0	0	0		0	0	0	0	0	0	0	0	2017-02-03	0
17-IS-00644	A/Belgium/S0644/2017	2016-2017	1	2	2017-02-02	1	80	2	NA	NA	0				1	1	1	1	0	0	0	0	0	1	0	1	NA	1	0	1	0	1	1	0	0	1	5	1	0	0	1	0	0	0	0	2017-02-28	0
17-IS-00675	A/Belgium/S0675/2017	2016-2017	1	2	2017-01-20	0	87	2	1	NA	1	2017-01-20	oseltamivir		0	1	0	0	0	0	0	0	0	0	0	1	2017-01-17	1	1	1	1	0	1	1	0	0		1	0	0	1	0	0	0	0	2017-02-01	0
17-IS-00679	A/Belgium/S0679/2017	2016-2017	1	2	2017-01-25	1	79	2	0	0	1	2017-01-25	oseltamivir		1	1	1	1	1	0	0	0	0	0	0	1	NA	0	0	1	0	0	0	0	1	0		0	0	0	0	0	0	0	0	2017-02-06	0
17-IS-00693	A/Belgium/S0693/2017	2016-2017	1	2	2017-01-26	1	31	1	0	0	0				1	0	0	0	0	0	0	0	0	0	0	0	2017-01-22	1	1	1	1	0	1	1	0	0		1	0	0	0	0	0	0	0	2017-02-01	0
17-IS-00695	A/Belgium/S0695/2017	2016-2017	1	1	2017-02-08	1	75	2	1	1	0				1	1	1	1	0	0	0	0	0	0	1	1	2017-02-01	1	0	0	0	1	1	0	0	0		0	0	0	0	0	0	0	NA	2017-02-18	0
17-IS-00696	A/Belgium/S0696/2017	2016-2017	1	1	2017-01-26	1	54	1	1	1	1	2017-01-26	oseltamivir		1	0	0	0	0	1	0	0	0	0	0	0	2017-01-22	1	0	1	1	0	1	0	0	0		0	0	0	1	0	0	0	0	2017-02-03	0
17-IS-00722	A/Belgium/S0722/2017	2016-2017	1	1	2017-02-03	1	86	2	0	NA	0				1	1	0	0	0	0	0	0	1	0	0	1	2017-02-03	1	1	0	1	0	1	0	0	0		0	0	0	0	0	0	0	0	2017-02-10	0
17-IS-00724	A/Belgium/S0724/2017	2016-2017	1	1	2017-02-03	1	86	2	1	NA	0				1	0	0	0	0	0	0	0	0	0	0	0	2017-02-02	0	0	0	0	0	0	0	0	0		0	0	0	0	0	0	0	0	2017-02-23	0
17-IS-00725	A/Belgium/S0725/2017	2016-2017	1	1	2017-02-06	1	91	2	0	NA	0				1	0	0	0	0	0	0	0	0	0	0	0	2017-02-05	1	1	0	1	0	1	0	0	0		0	0	0	0	0	0	0	0	2017-02-23	0
17-IS-00746	A/Belgium/S0746/2017	2016-2017	1	2	2017-02-07	1	82	2	1	1	0				NA	0	0	1	0	0	0	0	0	0	0	0	2017-02-04	1	1	0	0	0	0	0	0	0		0	0	0	0	0	0	0	1	2017-03-06	1
17-IS-00747	A/Belgium/S0747/2017	2016-2017	1	2	2017-02-08	1	87	2	0	NA	0				1	1	0	0	0	1	0	0	0	0	0	1	2017-01-29	1	0	0	1	0	1	0	0	0		0	0	0	0	0	0	0	1	2017-02-09	1
17-IS-00750	A/Belgium/S0750/2017	2016-2017	1	2	2017-02-03	1	78	2	1	NA	0				1	1	1	0	0	0	0	0	0	0	0	1	2017-02-03	1	1	0	1	0	1	0	0	0		0	0	0	0	0	0	0	1	2017-02-12	1
17-IS-00754	A/Belgium/S0754/2017	2016-2017	1	2	2017-02-06	1	76	2	0	NA	1	2017-02-04			1	0	1	0	0	0	0	0	0	1	0	0	2017-02-02	1	1	0	1	0	1	1	0	0		1	0	0	0	0	0	0	0	2017-03-23	0
17-IS-00758	A/Belgium/S0758/2017	2016-2017	1	1	2017-02-01	1	1	0	1	0	0				1	0	0	0	0	0	0	0	0	0	0	0	2017-01-28	1	1	0	1	0	1	0	0	0		0	0	0	1	0	0	0	0	2017-02-03	0
17-IS-00761	A/Belgium/S0761/2017	2016-2017	1	1	2017-02-01	1	0	0	0	0	0				0	0	0	0	0	0	0	0	0	0	0	0	2017-01-29	1	0	0	1	0	1	0	0	0		0	0	0	0	0	0	0	0	2017-02-02	0
17-IS-00772	A/Belgium/S0772/2017	2016-2017	1	1	2017-02-08	1	89	2	0	1	1	2017-02-08	Oseltamivir		0	0	1	0	0	0	0	0	1	1	0	0	2017-02-07	0	1	0	1	0	1	0	0	0		0	0	0	0	0	0	0	0	2017-03-01	0
17-IS-00773	A/Belgium/S0773/2017	2016-2017	1	1	2017-02-07	1	57	1	1	1	1	2017-02-07	Oseltamivir		1	1	0	1	0	1	0	0	0	0	0	1	2017-02-06	1	1	0	1	1	1	0	0	0		0	0	0	0	0	0	0	0	2017-02-17	0
17-IS-00777	A/Belgium/S0777/2017	2016-2017	1	2	2017-02-05	1	60	2	1	1	1	2017-02-04	Oseltamivir		1	1	0	0	0	0	0	0	0	0	0	1	2017-02-01	1	1	0	1	0	1	1	0	1	6	1	0	1	0	1	0	0	0	2017-02-17	0
17-IS-00779	A/Belgium/S0779/2017	2016-2017	1	1	2017-02-03	1	84	2	1	NA	NA				NA	0	0	0	0	0	0	0	0	0	0	0	2017-01-28	1	0	0	1	0	1	0	0	0		0	0	0	0	0	0	0	0	2017-02-22	0
17-IS-00785	A/Belgium/S0785/2017	2016-2017	1	1	2017-02-03	1	25	1	1	0	0				0	0	0	0	0	0	1	0	0	0	0	0	2017-02-01	1	0	0	1	0	1	0	0	0		0	0	0	0	0	0	0	0	2017-02-08	0
17-IS-00789	A/Belgium/S0789/2017	2016-2017	1	1	2017-02-03	1	69	2	1	NA	0				0	0	0	0	0	0	0	0	0	0	0	0	2017-02-02	1	0	0	1	0	1	0	0	0		0	0	0	0	0	0	0	0	2017-02-17	0
17-IS-00794	A/Belgium/S0794/2017	2016-2017	1	1	2017-02-05	1	81	2	0	NA	NA				NA	0	0	0	0	0	0	0	0	0	0	0	2017-02-03	0	0	0	0	0	0	0	0	0		0	0	0	0	0	0	0	0	2017-02-11	0
17-IS-00800	A/Belgium/S0800/2017	2016-2017	1	2	2017-02-08	1	95	2	1	NA	0				1	0	0	1	0	0	0	0	0	0	0	0	2017-02-01	0	1	0	0	1	1	0	0	0		0	0	0	0	0	0	0	1	2017-02-17	1
17-IS-00803	A/Belgium/S0803/2017	2016-2017	1	2	2017-02-03	1	67	2	0	NA	0				1	1	1	0	0	0	0	0	0	0	0	1	2017-02-01	1	1	0	1	0	1	0	0	1	4	1	0	0	0	0	0	0	0	2017-02-13	0
17-IS-00805	A/Belgium/S0805/2017	2016-2017	1	1	2017-02-09	1	89	2	1	NA	0				1	0	1	0	0	0	0	0	0	0	0	0	2017-01-25	1	1	0	1	0	1	0	0	0		0	0	0	0	0	0	0	0	2017-02-21	0
17-IS-00836	A/Belgium/S0836/2017	2016-2017	1	1	2017-02-09	1	83	2	NA	NA	NA				NA	0	0	0	0	0	0	0	0	0	0	0	2017-02-06	0	0	0	0	0	0	0	0	0		0	0	0	0	0	0	1	0	2017-02-10	0
17-IS-00849	A/Belgium/S0849/2017	2016-2017	1	2	2017-02-01	1	78	2	1	1	1	2017-02-01	Oseltamivir		0	0	1	0	0	0	0	0	0	0	0	0	2017-01-23	1	1	0	0	0	0	1	0	1	12	1	1	0	1	0	0	0	1	2017-02-13	1
17-IS-00856	A/Belgium/S0856/2017	2016-2017	1	1	2017-02-08	1	83	2	1	NA	0				0	1	0	0	0	1	0	1	0	1	0	1	2017-02-04	1	1	0	1	0	1	0	0	0		0	0	0	0	0	0	0	0	2017-02-15	0
17-IS-00866	A/Belgium/S0866/2017	2016-2017	1	1	2017-02-11	1	87	2	0	1	NA				1	0	0	0	0	0	0	0	0	0	0	0	2017-02-10	0	1	0	1	0	1	0	0	0		0	0	0	0	0	0	0	0	2017-04-19	0
17-IS-00872	A/Belgium/S0872/2017	2016-2017	1	1	2017-02-10	1	86	2	0	1	1	2017-02-09	oseltamivir		NA	1	1	1	0	0	0	0	0	0	0	1	2017-02-04	1	1	0	1	0	1	0	0	0		0	0	0	0	0	0	0	0	2017-04-07	0
17-IS-00875	A/Belgium/S0875/2017	2016-2017	1	1	2017-02-08	1	71	2	0	NA	0				1	0	0	0	0	0	0	0	0	0	0	0	2017-02-01	1	1	0	1	0	1	0	0	0		0	0	0	0	0	0	0	0	2017-02-13	0
17-IS-00882	A/Belgium/S0882/2017	2016-2017	1	2	2017-02-13	2	48	1	1	NA	0				1	0	0	0	0	0	0	0	0	0	0	0	NA	0	1	0	1	1	1	1	0	0		1	0	0	0	0	0	0	NA	2017-03-07	0
17-IS-00884	A/Belgium/S0884/2017	2016-2017	1	1	2017-02-13	2	20	1	0	0	0				0	0	0	0	0	0	0	0	0	0	0	0	2017-02-10	1	0	0	1	0	1	0	0	0		0	0	0	0	0	0	0	NA	2017-02-15	0
17-IS-00891	A/Belgium/S0891/2017	2016-2017	1	1	2017-01-27	1	52	1	1	0	0				0	0	0	0	0	0	0	0	0	1	1	0	2017-01-22	1	1	1	1	0	1	0	0	0		0	0	0	0	0	0	0	0	2017-02-01	0
17-IS-00892	A/Belgium/S0892/2017	2016-2017	1	1	2017-01-27	1	69	2	0	0	0				1	0	0	0	0	0	0	0	1	0	0	0	2017-01-20	1	0	1	1	1	1	0	0	0		0	0	0	0	0	0	0	0	2017-01-30	0
17-IS-00896	A/Belgium/S0896/2017	2016-2017	1	1	2017-01-30	1	92	2	1	0	0				1	0	1	0	0	0	0	0	0	1	0	0	2017-01-26	0	1	1	1	0	1	0	0	0		0	0	0	0	0	0	0	0	2017-02-06	0
17-IS-00897	A/Belgium/S0897/2017	2016-2017	1	1	2017-01-30	1	91	2	0	0	0				1	0	1	1	0	0	0	0	0	0	1	0	2017-01-29	1	1	1	0	0	0	0	0	0		0	0	0	0	0	0	0	0	2017-02-20	0
17-IS-00910	A/Belgium/S0910/2017	2016-2017	1	2	2017-02-02	1	88	2	0	0	0				0	0	1	1	0	1	0	0	0	0	0	0	2017-01-31	0	0	1	1	0	1	0	0	0		0	0	0	0	0	0	0	1	2017-02-24	1
17-IS-00914	A/Belgium/S0914/2017	2016-2017	1	1	2017-02-08	1	71	2	0	NA	0				1	0	0	0	0	0	0	0	0	1	0	0	2017-02-01	1	1	0	1	0	1	0	0	0		0	0	0	0	0	0	0	0	2017-02-13	0
17-IS-00917	A/Belgium/S0917/2017	2016-2017	1	1	2017-02-02	1	36	1	1	0	1				0	0	0	0	0	0	1	0	0	0	0	0	2017-02-01	1	0	0	1	0	1	0	0	0		0	0	0	0	0	0	0	0	2017-02-02	0
17-IS-00921	A/Belgium/S0921/2017	2016-2017	1	1	2017-02-02	1	83	2	0	NA	1				1	0	1	0	0	0	0	0	1	0	0	0	2017-01-26	1	0	0	1	0	1	0	0	0		0	0	0	0	0	0	1	0	2017-02-24	0
17-IS-00931	A/Belgium/S0931/2017	2016-2017	1	1	2017-02-15	2	88	2	0	NA	0				0	1	0	0	0	0	0	0	0	0	0	1	2017-02-14	1	0	0	1	0	1	0	0	0		0	0	0	0	0	0	0	NA	2017-03-02	0
17-IS-00938	A/Belgium/S0938/2017	2016-2017	1	1	2017-02-02	1	87	2	0	0	0				1	0	0	1	0	0	0	1	0	0	0	1	2017-01-31	1	1	1	1	0	1	0	0	0		0	0	0	0	0	0	0	0	2017-02-07	0
17-IS-00939	A/Belgium/S0939/2017	2016-2017	1	1	2017-02-02	1	81	2	1	0	0				0	1	1	0	0	1	0	0	1	0	0	1	2017-01-25	1	0	1	1	0	1	0	0	0		0	0	0	0	0	0	0	0	2017-02-08	0
17-IS-00942	A/Belgium/S0942/2017	2016-2017	1	2	2017-02-04	1	86	2	0	0	1	2017-02-04	oseltamivir		1	0	1	0	0	0	0	0	0	0	0	0	2017-01-30	1	1	1	1	0	1	0	0	1	4	1	0	0	0	0	0	0	0	2017-02-10	0
17-IS-00960	A/Belgium/S0960/2017	2016-2017	1	1	2017-02-15	2	86	2	1	NA	0				1	0	0	0	0	0	0	0	0	1	0	0	2017-02-13	1	0	0	1	0	1	0	0	0		0	0	0	0	0	0	0	0	2017-02-17	0
17-IS-00978	A/Belgium/S0978/2017	2016-2017	1	2	2017-02-10	1	78	2	0	0	1	2017-02-10	Oseltamivir		1	0	1	0	0	1	0	0	0	0	0	0	2017-02-03	1	1	0	1	1	1	0	0	0		0	1	0	0	0	0	0	1	2017-02-14	1
17-IS-01006	A/Belgium/S1006/2017	2016-2017	1	1	2017-02-18	2	69	2	0	0	NA				NA	0	0	0	0	1	0	0	1	0	0	0	2017-02-17	0	0	1	1	0	1	0	0	0		0	0	0	0	0	0	0	NA	2017-04-06	0
17-IS-01010	A/Belgium/S1010/2017	2016-2017	1	1	2017-02-17	2	5	0	1	0	0				0	0	0	0	0	0	0	0	0	0	0	0	2017-02-17	0	0	1	1	0	1	0	0	0		0	0	0	0	0	0	0	NA	2017-02-19	0
17-IS-01029	A/Belgium/S1029/2017	2016-2017	1	2	2017-02-18	2	95	2	1	1	0				0	0	0	0	0	0	0	0	0	0	0	0	2017-02-17	1	1	0	1	0	1	0	0	0		0	0	0	0	0	0	0	1	2017-03-04	1
17-IS-01052	A/Belgium/S1052/2017	2016-2017	1	2	2017-02-05	1	78	2	0	NA	1	2017-02-01	oseltamivir		1	1	1	1	0	1	0	0	0	1	0	1	2017-01-31	0	1	1	1	0	1	0	0	1	3	1	0	0	1	0	0	0	0	2017-02-17	0
17-IS-01055	A/Belgium/S1055/2017	2016-2017	1	2	2017-02-05	1	79	2	1	1	1	2017-02-05	oseltamivir		1	0	0	1	0	1	0	0	1	1	1	0	2017-01-29	1	1	1	1	0	1	0	0	1	2	1	0	1	0	1	0	0	0	2017-02-22	0
17-IS-01068	A/Belgium/S1068/2017	2016-2017	1	2	2017-02-07	1	85	2	1	0	1	2017-02-07	oseltamivir		1	0	0	0	0	0	0	0	1	0	0	0	2017-02-06	1	1	1	1	0	1	0	0	1	1	1	0	0	0	0	0	0	0	2017-03-29	0
17-IS-01075	A/Belgium/S1075/2017	2016-2017	1	1	2017-02-08	1	72	2	0	0	0				0	0	0	1	0	0	0	0	0	0	0	0	2017-02-02	0	0	1	1	0	1	0	0	0		0	1	0	0	0	0	0	0	2017-02-08	0
17-IS-01091	A/Belgium/S1091/2017	2016-2017	1	2	2017-02-18	2	62	2	0	1	1	2017-02-20	Oseltamivir		1	1	1	0	0	1	0	0	0	0	1	1	2017-02-16	1	1	0	1	1	1	0	1	1	17	1	0	1	0	1	0	0	0	2017-04-25	0
17-IS-01095	A/Belgium/S1095/2017	2016-2017	1	1	2017-02-17	2	77	2	0	NA	0				0	0	1	0	0	0	0	0	1	0	0	0	2017-02-14	1	0	0	1	0	1	0	0	0		0	0	0	0	0	0	0	0	2017-03-03	0
17-IS-01104	A/Belgium/S1104/2017	2016-2017	1	1	2017-02-19	2	66	2	0	1	0				1	0	0	0	0	0	0	0	0	0	0	0	2017-02-13	1	0	0	1	0	1	0	0	0		0	0	0	0	0	0	0	0	2017-02-22	0
17-IS-01118	A/Belgium/S1118/2017	2016-2017	1	2	2017-02-21	2	82	2	0	NA	0				1	0	0	0	0	1	0	0	0	0	1	0	2017-02-19	1	1	0	1	1	1	0	0	0		0	0	0	0	0	0	0	NA	2017-03-05	1
17-IS-01152	A/Belgium/S1152/2017	2016-2017	1	1	2017-02-27	2	14	0	0	0	0				0	0	0	0	0	0	0	0	0	0	0	0	2017-02-21	1	0	0	1	0	1	0	0	0		0	0	0	0	0	0	0	0	2017-02-28	0
17-IS-01160	A/Belgium/S1160/2017	2016-2017	1	1	2017-02-25	2	70	2	1	1	0				1	1	0	0	0	0	0	0	0	0	0	1	2017-02-23	1	1	0	1	0	1	0	0	0		0	0	0	0	0	0	0	0	2017-02-28	0
17-IS-01166	A/Belgium/S1166/2017	2016-2017	1	1	2017-02-22	2	79	2	1	NA	0				0	0	0	0	0	0	0	0	0	0	0	0	2017-02-19	1	0	0	1	0	1	0	0	0		0	0	0	0	0	0	0	0	2017-02-27	0
17-IS-01176	A/Belgium/S1176/2017	2016-2017	1	1	2017-02-24	2	82	2	1	0	1	2017-02-13	oseltamivir		0	1	0	0	0	1	0	0	0	1	0	1	2017-02-19	1	1	0	1	0	1	0	0	0		0	0	0	0	0	0	1	0	2017-03-06	0
17-IS-01185	A/Belgium/S1185/2017	2016-2017	1	1	2017-02-07	1	71	2	0	1	0				1	0	1	0	0	0	0	0	0	0	0	0	2017-02-01	1	0	1	1	0	1	0	0	0		0	1	0	0	0	0	0	0	2017-02-08	0
17-IS-01187	A/Belgium/S1187/2017	2016-2017	1	1	2017-02-09	1	49	1	1	1	1	2017-02-09	oseltamivir		1	0	0	0	0	1	0	0	1	0	0	0	2017-02-06	1	1	1	1	1	1	0	0	0		0	0	0	0	0	0	0	0	2017-02-15	0
17-IS-01191	A/Belgium/S1191/2017	2016-2017	1	1	2017-02-09	1	87	2	1	0	0				0	0	1	0	0	0	0	0	1	0	0	0	2017-02-06	0	1	1	0	1	1	0	0	0		0	0	0	0	0	0	0	0	2017-02-13	0
17-IS-01195	A/Belgium/S1195/2017	2016-2017	1	1	2017-02-10	1	95	2	1	1	1	2017-02-11	oseltamivir		0	0	1	1	0	0	0	0	0	0	0	0	2017-02-03	1	1	1	1	0	1	0	0	0		0	1	0	0	0	0	0	0	2017-02-20	0
17-IS-01199	A/Belgium/S1199/2017	2016-2017	1	1	2017-02-28	2	86	2	1	0	1	2017-03-01	Oseltamivir		1	0	0	0	1	0	0	0	0	0	0	0	2017-02-28	1	0	0	1	0	1	0	0	0		0	0	0	0	0	0	0	0	2017-03-15	0
17-IS-01241	A/Belgium/S1241/2017	2016-2017	1	1	2017-02-13	2	79	2	1	0	0				1	0	1	0	0	0	0	0	0	0	0	0	2017-02-11	1	0	0	1	0	1	0	0	0		0	0	0	0	0	0	0	0	2017-02-16	0
17-IS-01246	A/Belgium/S1246/2017	2016-2017	1	1	2017-02-14	2	71	2	1	0	0				0	0	0	1	0	0	0	0	0	1	0	0	2017-02-09	1	1	1	1	0	1	0	0	0		0	0	0	0	0	0	0	0	2017-02-17	0
17-IS-01247	A/Belgium/S1247/2017	2016-2017	1	2	2017-02-14	2	73	2	1	NA	1	2017-02-14	oseltamivir	voir demande	1	0	1	1	0	0	0	0	0	1	0	0	2017-02-12	1	1	1	1	0	1	0	0	1	15	1	0	0	0	0	0	0	0	2017-03-29	0
17-IS-01252	A/Belgium/S1252/2017	2016-2017	1	1	2017-02-15	2	93	2	0	0	1	2017-02-16	oseltamivir		1	0	1	1	0	1	0	0	0	0	0	0	2017-02-08	1	0	1	1	0	1	0	0	0		0	0	0	0	0	0	0	0	2017-03-06	0
17-IS-01264	A/Belgium/S1264/2017	2016-2017	1	1	2017-02-19	2	0	0	1	0	0				0	0	0	0	0	0	0	0	0	0	0	0	2017-02-19	0	1	1	1	0	1	0	0	0		0	0	0	0	0	0	0	0	2017-02-21	0
17-IS-01266	A/Belgium/S1266/2017	2016-2017	1	1	2017-02-15	2	71	2	1	NA	0				0	0	1	0	0	0	0	0	0	0	0	0	2017-02-12	0	1	1	1	0	1	0	0	0		0	0	0	0	0	0	0	0	2017-02-20	0
17-IS-01268	A/Belgium/S1268/2017	2016-2017	1	2	2017-02-16	2	82	2	0	NA	1	2017-02-16	oseltamivir		1	0	1	0	0	0	0	0	0	0	0	0	2017-02-16	1	1	0	1	0	1	0	0	1	5	1	0	0	0	0	0	0	0	2017-03-16	0
17-IS-01288	A/Belgium/S1288/2017	2016-2017	1	1	2017-03-05	2	6	0	0	0	0				1	0	0	0	0	0	0	0	0	0	0	0	2017-03-02	1	0	0	1	0	1	0	0	0		0	0	0	0	0	0	0	0	2017-03-06	0
17-IS-01306	A/Belgium/S1306/2017	2016-2017	1	1	2017-02-23	2	96	2	1	NA	0				1	0	1	0	0	0	0	0	0	1	0	0	2017-02-22	1	1	0	1	0	1	0	0	0		0	0	0	1	0	0	0	0	2017-02-26	0
17-IS-01314	A/Belgium/S1314/2017	2016-2017	1	1	2017-03-10	2	81	2	0	NA	0				0	0	0	0	0	0	0	0	0	0	0	0	2017-03-09	1	0	0	1	0	1	0	0	0		0	0	0	0	0	0	0	NA	2017-03-14	0
17-IS-01321	A/Belgium/S1321/2017	2016-2017	1	1	2017-02-20	2	81	2	1	NA	0				1	1	0	0	0	0	0	0	0	0	0	1	2017-02-05	1	1	1	0	0	0	0	0	0		0	0	0	0	0	0	0	0	2017-02-20	0
17-IS-01329	A/Belgium/S1329/2017	2016-2017	1	1	2017-02-23	2	78	2	0	0	1				0	0	1	0	1	0	0	0	1	1	1	0	2017-02-20	1	0	1	1	1	1	0	0	0		0	0	0	0	0	0	0	0	2017-02-28	0
17-IS-01330	A/Belgium/S1330/2017	2016-2017	1	1	2017-02-23	2	50	1	0	0	0				0	0	0	0	1	0	0	1	0	0	0	1	2017-02-15	1	1	1	1	0	1	0	0	0		0	0	0	0	0	0	0	0	2017-02-28	0
17-IS-01337	A/Belgium/S1337/2017	2016-2017	1	1	2017-02-27	2	88	2	1	0	0				1	0	0	1	0	1	0	0	1	0	0	0	2017-02-20	1	0	1	1	0	1	0	0	0		0	0	0	0	0	0	0	0	2017-03-13	0
17-IS-01357	A/Belgium/S1357/2017	2016-2017	1	1	2017-03-04	2	81	2	1	0	1	2017-03-06	oseltamivir		0	0	0	0	0	1	0	0	1	0	0	0	2017-02-26	1	1	1	1	0	1	0	0	0		0	0	0	0	0	0	0	0	2017-03-21	0
17-IS-01361	A/Belgium/S1361/2017	2016-2017	1	1	2017-03-06	2	83	2	0	0	1	2017-03-06	oseltamivir		1	0	0	0	0	0	0	0	1	1	0	0	2017-03-03	1	1	1	1	0	1	0	0	0		0	0	0	0	0	0	0	0	2017-03-13	0
17-IS-01383	A/Belgium/S1383/2017	2016-2017	1	2	2017-03-17	2	82	2	1	1	1				1	0	0	0	0	0	0	0	0	0	0	0	NA	0	0	1	1	0	1	1	0	0		1	0	0	0	0	0	0	NA	2017-03-22	0
17-IS-01413	A/Belgium/S1413/2017	2016-2017	1	1	2017-03-25	2	53	1	1	0	0				0	0	0	0	0	1	0	0	0	0	1	0	2017-03-25	1	1	0	1	1	1	0	0	0		0	0	0	0	0	0	0	NA	2017-03-30	0
17-IS-01430	A/Belgium/S1430/2017	2016-2017	1	2	2017-03-09	2	2	0	1	NA	1	2017-03-09	oseltamivir		1	0	1	1	0	0	0	0	0	0	0	0	2017-03-06	1	0	1	1	0	1	0	0	0		0	0	0	0	0	0	0	1	2017-03-20	1
17-IS-01468	A/Belgium/S1468/2017	2016-2017	1	1	2017-03-18	2	68	2	0	0	0				0	0	1	0	0	0	0	0	0	0	0	0	2017-03-18	0	1	1	1	0	1	0	0	0		0	1	0	0	0	0	0	0	2017-03-20	0
17-IS-01475	A/Belgium/S1475/2017	2016-2017	1	2	2017-03-20	2	69	2	1	0	1	2017-03-21	oseltamivir		1	0	0	1	0	1	0	0	1	0	0	0	2017-03-13	1	0	1	1	0	1	0	0	0		0	0	0	0	0	0	0	1	2017-04-21	1

## Sheet: WG
	Group 3C 2a	Group 3C 2a 1	Group 3C 2a 1 (2)	Group 3C 2a 1a	Group 3C 2a 1a (2)	Group 3C 2a 1b	Group 3C 2a 2	Group 3C 2a 3	Group 1	WG 1	WG 2
16-IG-0682	0	0	0	0	1	0	0	0	0	0	0
16-IG-0711	0	0	1	0	0	0	0	0	0	0	0
16-IG-0712	0	0	0	0	0	0	0	1	0	0	0
16-IG-0720	0	0	0	0	0	0	0	1	0	0	0
17-IG-00003	0	0	0	0	0	1	0	0	0	0	0
17-IG-00007	0	1	0	0	0	0	0	0	0	0	0
17-IG-00020	0	0	1	0	0	0	0	0	0	0	0
17-IG-00023	0	1	0	0	0	0	0	0	0	0	0
17-IG-00027	0	1	0	0	0	0	0	0	0	0	0
17-IG-00033	0	0	0	0	0	0	0	0	1	0	0
17-IG-00037	0	0	0	0	0	0	0	0	1	0	0
17-IG-00040	0	0	0	0	0	0	0	0	0	0	1
17-IG-00042	0	0	0	1	0	0	0	0	0	0	0
17-IG-00044	0	0	1	0	0	0	0	0	0	0	0
17-IG-00045	0	0	0	1	0	0	0	0	0	0	0
17-IG-00046	0	0	0	1	0	0	0	0	0	0	0
17-IG-00051	0	1	0	0	0	0	0	0	0	0	0
17-IG-00054	0	0	1	0	0	0	0	0	0	0	0
17-IG-00059	0	0	1	0	0	0	0	0	0	0	0
17-IG-00062	0	0	0	0	0	1	0	0	0	0	0
17-IG-00070	0	0	0	0	1	0	0	0	0	0	0
17-IG-00071	0	0	1	0	0	0	0	0	0	0	0
17-IG-00072	0	0	0	0	0	0	0	1	0	0	0
17-IG-00076	0	0	1	0	0	0	0	0	0	0	0
17-IG-00088	0	0	1	0	0	0	0	0	0	0	0
17-IG-00090	0	0	0	0	0	0	0	0	0	0	1
17-IG-00096	0	0	0	0	0	0	0	0	0	1	0
17-IG-00099	0	0	0	0	1	0	0	0	0	0	0
17-IG-00124	0	0	0	0	0	0	0	1	0	0	0
17-IG-00125	0	0	0	0	0	0	0	1	0	0	0
17-IG-00128	0	0	0	1	0	0	0	0	0	0	0
17-IG-00186	0	0	1	0	0	0	0	0	0	0	0
17-IG-00205	0	0	1	0	0	0	0	0	0	0	0
17-IG-00209	0	0	0	1	0	0	0	0	0	0	0
17-IG-00218	0	0	0	0	0	0	0	1	0	0	0
17-IG-00219	0	0	1	0	0	0	0	0	0	0	0
17-IG-00226	0	0	1	0	0	0	0	0	0	0	0
17-IG-00232	0	1	0	0	0	0	0	0	0	0	0
17-IG-00237	0	0	0	0	0	0	1	0	0	0	0
17-IG-00240	0	0	0	0	1	0	0	0	0	0	0
17-IG-00242	0	0	0	0	1	0	0	0	0	0	0
17-IG-00244	0	0	0	0	0	0	1	0	0	0	0
17-IG-00246	0	0	0	0	0	0	0	1	0	0	0
17-IG-00254	0	0	1	0	0	0	0	0	0	0	0
17-IG-00259	0	1	0	0	0	0	0	0	0	0	0
17-IG-00260	0	0	0	1	0	0	0	0	0	0	0
17-IG-00269	0	0	1	0	0	0	0	0	0	0	0
17-IG-00271	0	0	0	0	0	1	0	0	0	0	0
17-IG-00281	0	0	0	0	0	0	0	1	0	0	0
17-IG-00294	0	0	0	0	0	0	0	1	0	0	0
17-IG-00296	0	0	0	0	0	0	0	0	1	0	0
17-IG-00297	0	0	0	0	1	0	0	0	0	0	0
17-IG-00300	0	0	0	1	0	0	0	0	0	0	0
17-IG-00303	0	0	0	1	0	0	0	0	0	0	0
17-IG-00307	0	1	0	0	0	0	0	0	0	0	0
17-IG-00311	0	0	0	0	0	1	0	0	0	0	0
17-IG-00317	0	0	0	0	0	0	0	1	0	0	0
17-IG-00323	0	0	0	0	1	0	0	0	0	0	0
17-IG-00324	0	0	0	0	0	0	0	0	1	0	0
17-IG-00326	0	1	0	0	0	0	0	0	0	0	0
17-IG-00336	0	0	0	0	0	0	0	1	0	0	0
17-IG-00340	0	1	0	0	0	0	0	0	0	0	0
17-IG-00341	0	0	0	0	0	0	0	1	0	0	0
17-IG-00354	0	0	0	1	0	0	0	0	0	0	0
17-IG-00369	0	0	0	1	0	0	0	0	0	0	0
17-IG-00373	0	0	0	0	1	0	0	0	0	0	0
17-IG-00379	0	0	1	0	0	0	0	0	0	0	0
17-IG-00383	0	0	0	0	1	0	0	0	0	0	0
17-IG-00386	0	0	0	0	0	0	0	1	0	0	0
17-IG-00408	1	0	0	0	0	0	0	0	0	0	0
17-IG-00409	0	0	1	0	0	0	0	0	0	0	0
17-IG-00412	0	1	0	0	0	0	0	0	0	0	0
17-IG-00416	0	0	1	0	0	0	0	0	0	0	0
17-IG-00427	0	1	0	0	0	0	0	0	0	0	0
17-IG-00428	0	0	0	0	0	0	0	1	0	0	0
17-IG-00433	0	0	0	0	0	0	0	0	1	0	0
17-IG-00434	0	1	0	0	0	0	0	0	0	0	0
17-IG-00437	0	0	0	1	0	0	0	0	0	0	0
17-IG-00438	0	0	0	0	0	0	0	1	0	0	0
17-IG-00441	0	0	1	0	0	0	0	0	0	0	0
17-IG-00442	0	0	0	0	0	0	0	1	0	0	0
17-IG-00443	0	0	0	0	0	0	0	1	0	0	0
17-IG-00447	0	1	0	0	0	0	0	0	0	0	0
17-IG-00453	0	0	1	0	0	0	0	0	0	0	0
17-IG-00455	0	0	0	0	0	0	0	1	0	0	0
17-IG-00457	0	0	0	0	0	1	0	0	0	0	0
17-IG-00462	0	0	0	0	0	0	0	0	1	0	0
17-IG-00463	0	0	0	0	0	0	0	1	0	0	0
17-IG-00470	0	0	0	0	0	0	0	0	1	0	0
17-IG-00482	0	0	0	0	0	0	0	1	0	0	0
17-IG-00486	0	0	0	1	0	0	0	0	0	0	0
17-IG-00488	0	0	0	0	0	0	0	1	0	0	0
17-IG-00513	0	0	1	0	0	0	0	0	0	0	0
17-IS-00021	0	0	1	0	0	0	0	0	0	0	0
17-IS-00028	0	0	1	0	0	0	0	0	0	0	0
17-IS-00036	0	0	1	0	0	0	0	0	0	0	0
17-IS-00058	0	0	0	0	0	1	0	0	0	0	0
17-IS-00069	0	0	1	0	0	0	0	0	0	0	0
17-IS-00078	0	0	0	0	1	0	0	0	0	0	0
17-IS-00093	0	0	1	0	0	0	0	0	0	0	0
17-IS-00098	0	0	1	0	0	0	0	0	0	0	0
17-IS-00107	0	0	1	0	0	0	0	0	0	0	0
17-IS-00113	0	0	0	0	0	1	0	0	0	0	0
17-IS-00131	1	0	0	0	0	0	0	0	0	0	0
17-IS-00138	0	0	0	0	0	1	0	0	0	0	0
17-IS-00146	0	0	0	0	1	0	0	0	0	0	0
17-IS-00150	0	0	0	0	1	0	0	0	0	0	0
17-IS-00154	0	0	1	0	0	0	0	0	0	0	0
17-IS-00182	0	0	1	0	0	0	0	0	0	0	0
17-IS-00188	0	0	0	0	1	0	0	0	0	0	0
17-IS-00194	0	0	1	0	0	0	0	0	0	0	0
17-IS-00195	1	0	0	0	0	0	0	0	0	0	0
17-IS-00268	0	0	0	0	1	0	0	0	0	0	0
17-IS-00275	0	0	1	0	0	0	0	0	0	0	0
17-IS-00281	0	0	0	0	1	0	0	0	0	0	0
17-IS-00282	0	0	0	0	0	0	0	1	0	0	0
17-IS-00287	0	0	1	0	0	0	0	0	0	0	0
17-IS-00303	0	1	0	0	0	0	0	0	0	0	0
17-IS-00322	0	0	0	0	0	0	0	1	0	0	0
17-IS-00332	0	0	0	0	0	0	0	1	0	0	0
17-IS-00354	0	0	0	0	1	0	0	0	0	0	0
17-IS-00365	0	0	1	0	0	0	0	0	0	0	0
17-IS-00378	0	0	0	0	0	0	0	1	0	0	0
17-IS-00383	0	0	0	0	0	0	1	0	0	0	0
17-IS-00385	0	1	0	0	0	0	0	0	0	0	0
17-IS-00386	0	0	0	0	0	0	0	1	0	0	0
17-IS-00391	0	0	0	0	0	0	0	1	0	0	0
17-IS-00413	0	0	0	0	1	0	0	0	0	0	0
17-IS-00421	0	0	0	0	0	0	0	1	0	0	0
17-IS-00422	0	0	0	0	1	0	0	0	0	0	0
17-IS-00424	0	0	0	0	0	0	0	1	0	0	0
17-IS-00428	0	0	1	0	0	0	0	0	0	0	0
17-IS-00430	0	0	1	0	0	0	0	0	0	0	0
17-IS-00443	0	0	0	0	1	0	0	0	0	0	0
17-IS-00447	0	0	0	0	1	0	0	0	0	0	0
17-IS-00451	0	0	0	0	1	0	0	0	0	0	0
17-IS-00453	0	1	0	0	0	0	0	0	0	0	0
17-IS-00455	0	0	0	0	1	0	0	0	0	0	0
17-IS-00456	0	0	0	0	1	0	0	0	0	0	0
17-IS-00457	0	0	0	0	1	0	0	0	0	0	0
17-IS-00459	0	0	0	0	1	0	0	0	0	0	0
17-IS-00460	0	0	1	0	0	0	0	0	0	0	0
17-IS-00466	0	0	0	0	0	0	1	0	0	0	0
17-IS-00470	0	0	0	0	0	0	0	1	0	0	0
17-IS-00484	0	0	0	1	0	0	0	0	0	0	0
17-IS-00489	0	0	0	0	1	0	0	0	0	0	0
17-IS-00492	0	0	0	0	0	0	0	1	0	0	0
17-IS-00494	0	0	0	1	0	0	0	0	0	0	0
17-IS-00499	0	0	0	0	0	1	0	0	0	0	0
17-IS-00503	0	0	0	0	0	0	0	1	0	0	0
17-IS-00507	0	0	0	0	0	0	0	1	0	0	0
17-IS-00508	0	0	1	0	0	0	0	0	0	0	0
17-IS-00513	0	0	1	0	0	0	0	0	0	0	0
17-IS-00516	0	0	0	0	1	0	0	0	0	0	0
17-IS-00525	0	0	0	0	0	0	0	1	0	0	0
17-IS-00535	0	0	0	0	0	0	0	1	0	0	0
17-IS-00544	0	0	0	0	0	1	0	0	0	0	0
17-IS-00549	0	1	0	0	0	0	0	0	0	0	0
17-IS-00551	0	1	0	0	0	0	0	0	0	0	0
17-IS-00552	0	0	0	0	0	0	0	1	0	0	0
17-IS-00553	0	1	0	0	0	0	0	0	0	0	0
17-IS-00576	0	0	0	1	0	0	0	0	0	0	0
17-IS-00581	0	0	0	0	0	0	0	1	0	0	0
17-IS-00587	0	0	1	0	0	0	0	0	0	0	0
17-IS-00593	0	0	0	1	0	0	0	0	0	0	0
17-IS-00644	0	1	0	0	0	0	0	0	0	0	0
17-IS-00675	0	1	0	0	0	0	0	0	0	0	0
17-IS-00679	0	0	0	0	0	1	0	0	0	0	0
17-IS-00693	0	0	0	0	1	0	0	0	0	0	0
17-IS-00695	0	0	0	0	0	0	0	1	0	0	0
17-IS-00696	0	0	0	0	1	0	0	0	0	0	0
17-IS-00722	0	1	0	0	0	0	0	0	0	0	0
17-IS-00724	0	0	0	0	0	0	0	1	0	0	0
17-IS-00725	0	0	0	0	0	0	0	1	0	0	0
17-IS-00746	0	0	0	0	0	1	0	0	0	0	0
17-IS-00747	0	0	0	0	1	0	0	0	0	0	0
17-IS-00750	0	0	0	0	1	0	0	0	0	0	0
17-IS-00754	0	0	0	0	0	0	0	1	0	0	0
17-IS-00758	0	0	1	0	0	0	0	0	0	0	0
17-IS-00761	0	0	1	0	0	0	0	0	0	0	0
17-IS-00772	0	0	1	0	0	0	0	0	0	0	0
17-IS-00773	0	0	0	0	0	1	0	0	0	0	0
17-IS-00777	0	0	0	0	0	0	1	0	0	0	0
17-IS-00779	0	0	0	0	0	0	0	1	0	0	0
17-IS-00785	0	0	0	0	1	0	0	0	0	0	0
17-IS-00789	0	0	0	0	0	1	0	0	0	0	0
17-IS-00794	0	0	0	0	0	0	0	1	0	0	0
17-IS-00800	0	0	0	0	0	0	0	1	0	0	0
17-IS-00803	0	0	0	0	0	1	0	0	0	0	0
17-IS-00805	0	0	0	1	0	0	0	0	0	0	0
17-IS-00836	0	0	0	0	0	0	0	1	0	0	0
17-IS-00849	0	0	0	0	1	0	0	0	0	0	0
17-IS-00856	0	0	1	0	0	0	0	0	0	0	0
17-IS-00866	0	0	0	0	0	0	0	1	0	0	0
17-IS-00872	0	0	1	0	0	0	0	0	0	0	0
17-IS-00875	0	0	0	0	0	0	1	0	0	0	0
17-IS-00882	0	0	1	0	0	0	0	0	0	0	0
17-IS-00884	0	0	1	0	0	0	0	0	0	0	0
17-IS-00891	0	0	1	0	0	0	0	0	0	0	0
17-IS-00892	0	0	0	0	0	1	0	0	0	0	0
17-IS-00896	0	0	0	0	1	0	0	0	0	0	0
17-IS-00897	0	0	1	0	0	0	0	0	0	0	0
17-IS-00910	0	0	1	0	0	0	0	0	0	0	0
17-IS-00914	0	0	0	0	0	0	1	0	0	0	0
17-IS-00917	0	0	0	1	0	0	0	0	0	0	0
17-IS-00921	0	0	0	0	0	0	1	0	0	0	0
17-IS-00931	0	0	0	0	0	0	0	1	0	0	0
17-IS-00938	0	0	0	0	0	0	0	0	1	0	0
17-IS-00939	0	0	1	0	0	0	0	0	0	0	0
17-IS-00942	0	0	0	0	0	0	0	1	0	0	0
17-IS-00960	0	0	1	0	0	0	0	0	0	0	0
17-IS-00978	0	1	0	0	0	0	0	0	0	0	0
17-IS-01006	0	0	0	1	0	0	0	0	0	0	0
17-IS-01010	0	0	1	0	0	0	0	0	0	0	0
17-IS-01029	0	0	0	0	0	1	0	0	0	0	0
17-IS-01052	0	0	0	0	1	0	0	0	0	0	0
17-IS-01055	1	0	0	0	0	0	0	0	0	0	0
17-IS-01068	0	0	0	0	0	1	0	0	0	0	0
17-IS-01075	0	0	0	0	0	0	0	1	0	0	0
17-IS-01091	0	0	0	0	0	0	0	1	0	0	0
17-IS-01095	0	0	1	0	0	0	0	0	0	0	0
17-IS-01104	0	0	0	1	0	0	0	0	0	0	0
17-IS-01118	0	0	0	1	0	0	0	0	0	0	0
17-IS-01152	0	0	0	0	0	0	0	1	0	0	0
17-IS-01160	0	0	1	0	0	0	0	0	0	0	0
17-IS-01166	0	0	0	1	0	0	0	0	0	0	0
17-IS-01176	0	0	0	0	0	0	0	1	0	0	0
17-IS-01185	0	0	0	0	0	0	0	1	0	0	0
17-IS-01187	0	0	1	0	0	0	0	0	0	0	0
17-IS-01191	0	0	0	0	1	0	0	0	0	0	0
17-IS-01195	0	0	0	0	0	0	1	0	0	0	0
17-IS-01199	0	0	0	1	0	0	0	0	0	0	0
17-IS-01241	0	0	1	0	0	0	0	0	0	0	0
17-IS-01246	0	0	1	0	0	0	0	0	0	0	0
17-IS-01247	0	0	0	0	0	0	0	1	0	0	0
17-IS-01252	0	0	0	0	0	1	0	0	0	0	0
17-IS-01264	0	1	0	0	0	0	0	0	0	0	0
17-IS-01266	0	0	1	0	0	0	0	0	0	0	0
17-IS-01268	0	0	1	0	0	0	0	0	0	0	0
17-IS-01288	0	0	0	0	0	0	0	1	0	0	0
17-IS-01306	0	1	0	0	0	0	0	0	0	0	0
17-IS-01314	0	1	0	0	0	0	0	0	0	0	0
17-IS-01321	0	0	1	0	0	0	0	0	0	0	0
17-IS-01329	0	0	0	0	0	0	0	1	0	0	0
17-IS-01330	0	0	1	0	0	0	0	0	0	0	0
17-IS-01337	0	0	0	1	0	0	0	0	0	0	0
17-IS-01357	0	0	0	0	0	0	0	1	0	0	0
17-IS-01361	0	0	1	0	0	0	0	0	0	0	0
17-IS-01383	0	0	0	0	1	0	0	0	0	0	0
17-IS-01413	0	0	0	1	0	0	0	0	0	0	0
17-IS-01430	0	0	0	0	0	0	0	1	0	0	0
17-IS-01468	0	0	0	0	0	0	0	1	0	0	0
17-IS-01475	0	0	0	0	0	1	0	0	0	0	0

## Sheet: PB2
	Group 3C 2a	Group 3C 2a 1	Group 3C 2a 1 (2)	Group 3C 2a 1a	Group 3C 2a 1a (2)	Group 3C 2a 1b	Group 3C 2a 2	Group 3C 2a 3	Group 1	PB2 1
16-IG-0682	0	0	0	0	1	0	0	0	0	0
16-IG-0711	0	0	1	0	0	0	0	0	0	0
16-IG-0712	0	0	0	0	0	0	0	1	0	0
16-IG-0720	0	0	0	0	0	0	0	1	0	0
17-IG-00003	0	0	0	0	0	0	0	0	0	1
17-IG-00007	0	1	0	0	0	0	0	0	0	0
17-IG-00020	0	0	1	0	0	0	0	0	0	0
17-IG-00023	0	0	1	0	0	0	0	0	0	0
17-IG-00027	0	1	0	0	0	0	0	0	0	0
17-IG-00033	0	0	0	0	0	0	0	0	1	0
17-IG-00037	0	0	0	0	0	0	0	0	0	1
17-IG-00040	0	0	0	0	0	0	0	0	1	0
17-IG-00042	0	0	0	1	0	0	0	0	0	0
17-IG-00044	0	0	1	0	0	0	0	0	0	0
17-IG-00045	0	0	0	1	0	0	0	0	0	0
17-IG-00046	0	0	0	1	0	0	0	0	0	0
17-IG-00051	0	1	0	0	0	0	0	0	0	0
17-IG-00054	0	1	0	0	0	0	0	0	0	0
17-IG-00059	0	0	1	0	0	0	0	0	0	0
17-IG-00062	0	0	0	0	0	1	0	0	0	0
17-IG-00070	0	0	0	0	1	0	0	0	0	0
17-IG-00071	0	1	0	0	0	0	0	0	0	0
17-IG-00072	0	0	0	0	0	0	0	1	0	0
17-IG-00076	0	0	1	0	0	0	0	0	0	0
17-IG-00088	0	0	1	0	0	0	0	0	0	0
17-IG-00090	0	0	0	0	1	0	0	0	0	0
17-IG-00096	0	0	0	0	0	0	0	0	0	1
17-IG-00099	0	0	0	1	0	0	0	0	0	0
17-IG-00124	0	0	0	0	0	0	0	1	0	0
17-IG-00125	0	0	0	0	0	0	0	1	0	0
17-IG-00128	0	0	0	0	0	0	0	0	1	0
17-IG-00186	0	0	1	0	0	0	0	0	0	0
17-IG-00205	0	1	0	0	0	0	0	0	0	0
17-IG-00209	0	0	0	0	0	0	0	0	1	0
17-IG-00218	0	0	0	0	0	0	0	1	0	0
17-IG-00219	0	0	1	0	0	0	0	0	0	0
17-IG-00226	0	0	1	0	0	0	0	0	0	0
17-IG-00232	0	0	0	0	0	0	0	0	0	1
17-IG-00237	0	0	0	0	0	0	1	0	0	0
17-IG-00240	0	0	0	0	1	0	0	0	0	0
17-IG-00242	0	0	0	0	1	0	0	0	0	0
17-IG-00244	0	0	0	0	0	0	0	0	1	0
17-IG-00246	0	0	0	0	0	0	0	1	0	0
17-IG-00254	0	0	1	0	0	0	0	0	0	0
17-IG-00259	0	1	0	0	0	0	0	0	0	0
17-IG-00260	0	0	0	1	0	0	0	0	0	0
17-IG-00269	0	0	1	0	0	0	0	0	0	0
17-IG-00271	0	0	0	0	0	1	0	0	0	0
17-IG-00281	0	0	0	0	1	0	0	0	0	0
17-IG-00294	0	0	0	0	0	0	0	1	0	0
17-IG-00296	0	0	0	0	0	0	0	0	1	0
17-IG-00297	0	0	0	0	1	0	0	0	0	0
17-IG-00300	0	0	0	1	0	0	0	0	0	0
17-IG-00303	0	0	0	1	0	0	0	0	0	0
17-IG-00307	0	1	0	0	0	0	0	0	0	0
17-IG-00311	0	0	0	0	0	1	0	0	0	0
17-IG-00317	0	0	0	0	0	0	0	1	0	0
17-IG-00323	0	0	0	0	1	0	0	0	0	0
17-IG-00324	0	0	1	0	0	0	0	0	0	0
17-IG-00326	0	0	1	0	0	0	0	0	0	0
17-IG-00336	0	0	0	0	0	0	0	1	0	0
17-IG-00340	0	0	1	0	0	0	0	0	0	0
17-IG-00341	0	0	0	0	0	0	0	1	0	0
17-IG-00354	0	0	0	1	0	0	0	0	0	0
17-IG-00369	0	0	0	1	0	0	0	0	0	0
17-IG-00373	0	0	0	0	1	0	0	0	0	0
17-IG-00379	0	0	1	0	0	0	0	0	0	0
17-IG-00383	0	0	0	0	1	0	0	0	0	0
17-IG-00386	0	0	0	0	0	0	0	1	0	0
17-IG-00408	1	0	0	0	0	0	0	0	0	0
17-IG-00409	0	0	1	0	0	0	0	0	0	0
17-IG-00412	0	1	0	0	0	0	0	0	0	0
17-IG-00416	0	0	1	0	0	0	0	0	0	0
17-IG-00427	0	1	0	0	0	0	0	0	0	0
17-IG-00428	0	0	0	0	0	0	0	1	0	0
17-IG-00433	0	0	0	0	0	0	0	0	1	0
17-IG-00434	0	0	1	0	0	0	0	0	0	0
17-IG-00437	0	0	0	1	0	0	0	0	0	0
17-IG-00438	0	0	0	0	0	0	0	1	0	0
17-IG-00441	0	0	1	0	0	0	0	0	0	0
17-IG-00442	0	0	0	0	0	0	0	1	0	0
17-IG-00443	0	0	0	0	0	0	0	1	0	0
17-IG-00447	0	1	0	0	0	0	0	0	0	0
17-IG-00453	0	1	0	0	0	0	0	0	0	0
17-IG-00455	0	0	0	0	0	0	0	1	0	0
17-IG-00457	0	0	0	0	0	1	0	0	0	0
17-IG-00462	0	0	0	0	0	0	0	0	1	0
17-IG-00463	0	0	0	0	0	0	0	1	0	0
17-IG-00470	0	0	0	0	0	0	0	0	1	0
17-IG-00482	0	0	0	0	0	0	0	1	0	0
17-IG-00486	0	0	0	0	0	0	0	0	1	0
17-IG-00488	0	0	0	0	0	0	0	1	0	0
17-IG-00513	0	0	1	0	0	0	0	0	0	0
17-IS-00021	0	0	1	0	0	0	0	0	0	0
17-IS-00028	0	0	1	0	0	0	0	0	0	0
17-IS-00036	0	0	1	0	0	0	0	0	0	0
17-IS-00058	0	0	0	0	0	1	0	0	0	0
17-IS-00069	0	0	1	0	0	0	0	0	0	0
17-IS-00078	0	0	0	0	1	0	0	0	0	0
17-IS-00093	0	0	1	0	0	0	0	0	0	0
17-IS-00098	0	0	1	0	0	0	0	0	0	0
17-IS-00107	0	0	1	0	0	0	0	0	0	0
17-IS-00113	0	0	0	0	0	1	0	0	0	0
17-IS-00131	1	0	0	0	0	0	0	0	0	0
17-IS-00138	0	0	0	0	0	1	0	0	0	0
17-IS-00146	0	0	0	0	1	0	0	0	0	0
17-IS-00150	0	0	0	0	1	0	0	0	0	0
17-IS-00154	0	0	1	0	0	0	0	0	0	0
17-IS-00182	0	0	1	0	0	0	0	0	0	0
17-IS-00188	0	0	0	0	1	0	0	0	0	0
17-IS-00194	0	0	1	0	0	0	0	0	0	0
17-IS-00195	1	0	0	0	0	0	0	0	0	0
17-IS-00268	0	0	0	0	1	0	0	0	0	0
17-IS-00275	0	0	1	0	0	0	0	0	0	0
17-IS-00281	0	0	0	0	1	0	0	0	0	0
17-IS-00282	0	0	1	0	0	0	0	0	0	0
17-IS-00287	0	0	1	0	0	0	0	0	0	0
17-IS-00303	0	1	0	0	0	0	0	0	0	0
17-IS-00322	0	0	0	1	0	0	0	0	0	0
17-IS-00332	0	0	0	0	0	0	0	1	0	0
17-IS-00354	0	0	0	0	1	0	0	0	0	0
17-IS-00365	0	0	1	0	0	0	0	0	0	0
17-IS-00378	0	0	0	0	0	0	0	1	0	0
17-IS-00383	0	0	0	0	0	0	1	0	0	0
17-IS-00385	0	0	1	0	0	0	0	0	0	0
17-IS-00386	0	0	0	0	0	0	0	1	0	0
17-IS-00391	0	0	0	0	0	0	0	1	0	0
17-IS-00413	0	0	0	1	0	0	0	0	0	0
17-IS-00421	0	0	0	0	0	0	0	1	0	0
17-IS-00422	0	0	0	1	0	0	0	0	0	0
17-IS-00424	0	0	0	0	0	0	0	1	0	0
17-IS-00428	0	0	1	0	0	0	0	0	0	0
17-IS-00430	0	0	1	0	0	0	0	0	0	0
17-IS-00443	0	0	0	0	1	0	0	0	0	0
17-IS-00447	0	0	0	0	1	0	0	0	0	0
17-IS-00451	0	1	0	0	0	0	0	0	0	0
17-IS-00453	0	0	1	0	0	0	0	0	0	0
17-IS-00455	0	1	0	0	0	0	0	0	0	0
17-IS-00456	0	0	0	0	1	0	0	0	0	0
17-IS-00457	0	0	0	0	1	0	0	0	0	0
17-IS-00459	0	0	0	0	1	0	0	0	0	0
17-IS-00460	0	0	1	0	0	0	0	0	0	0
17-IS-00466	0	0	0	0	0	0	1	0	0	0
17-IS-00470	0	0	0	0	0	0	0	1	0	0
17-IS-00484	0	0	0	1	0	0	0	0	0	0
17-IS-00489	0	0	0	0	1	0	0	0	0	0
17-IS-00492	0	0	0	0	0	0	0	1	0	0
17-IS-00494	0	0	0	1	0	0	0	0	0	0
17-IS-00499	0	0	0	0	0	1	0	0	0	0
17-IS-00503	0	0	0	0	0	0	0	1	0	0
17-IS-00507	0	0	0	0	0	0	0	1	0	0
17-IS-00508	0	0	1	0	0	0	0	0	0	0
17-IS-00513	0	0	1	0	0	0	0	0	0	0
17-IS-00516	0	0	0	1	0	0	0	0	0	0
17-IS-00525	0	0	0	0	0	0	0	1	0	0
17-IS-00535	0	0	0	0	0	0	0	1	0	0
17-IS-00544	0	0	0	0	0	1	0	0	0	0
17-IS-00549	0	0	1	0	0	0	0	0	0	0
17-IS-00551	0	0	1	0	0	0	0	0	0	0
17-IS-00552	0	0	0	0	0	0	0	1	0	0
17-IS-00553	0	0	1	0	0	0	0	0	0	0
17-IS-00576	0	0	0	1	0	0	0	0	0	0
17-IS-00581	0	0	0	0	0	0	0	1	0	0
17-IS-00587	0	0	1	0	0	0	0	0	0	0
17-IS-00593	0	0	0	1	0	0	0	0	0	0
17-IS-00644	0	1	0	0	0	0	0	0	0	0
17-IS-00675	0	0	1	0	0	0	0	0	0	0
17-IS-00679	0	0	0	0	0	1	0	0	0	0
17-IS-00693	0	0	0	0	1	0	0	0	0	0
17-IS-00695	0	0	0	0	0	0	0	1	0	0
17-IS-00696	0	0	0	0	1	0	0	0	0	0
17-IS-00722	0	0	0	1	0	0	0	0	0	0
17-IS-00724	0	0	0	0	0	0	0	1	0	0
17-IS-00725	0	0	0	0	0	0	0	1	0	0
17-IS-00746	0	0	0	0	0	1	0	0	0	0
17-IS-00747	0	0	0	0	1	0	0	0	0	0
17-IS-00750	0	1	0	0	0	0	0	0	0	0
17-IS-00754	0	0	0	0	0	0	0	1	0	0
17-IS-00758	0	0	1	0	0	0	0	0	0	0
17-IS-00761	0	0	1	0	0	0	0	0	0	0
17-IS-00772	0	0	1	0	0	0	0	0	0	0
17-IS-00773	0	0	0	0	0	1	0	0	0	0
17-IS-00777	0	0	0	0	0	0	1	0	0	0
17-IS-00779	0	0	0	0	0	0	0	1	0	0
17-IS-00785	0	0	0	0	1	0	0	0	0	0
17-IS-00789	0	0	0	0	0	1	0	0	0	0
17-IS-00794	0	0	0	0	0	0	0	1	0	0
17-IS-00800	0	0	0	0	0	0	0	1	0	0
17-IS-00803	0	0	0	0	0	1	0	0	0	0
17-IS-00805	0	0	0	1	0	0	0	0	0	0
17-IS-00836	0	0	0	0	0	0	0	1	0	0
17-IS-00849	0	0	0	0	1	0	0	0	0	0
17-IS-00856	0	0	1	0	0	0	0	0	0	0
17-IS-00866	0	0	0	0	0	0	0	1	0	0
17-IS-00872	0	1	0	0	0	0	0	0	0	0
17-IS-00875	0	0	0	0	0	0	1	0	0	0
17-IS-00882	0	0	1	0	0	0	0	0	0	0
17-IS-00884	0	0	1	0	0	0	0	0	0	0
17-IS-00891	0	0	1	0	0	0	0	0	0	0
17-IS-00892	0	0	0	0	0	1	0	0	0	0
17-IS-00896	0	0	0	0	1	0	0	0	0	0
17-IS-00897	0	1	0	0	0	0	0	0	0	0
17-IS-00910	0	0	1	0	0	0	0	0	0	0
17-IS-00914	0	0	0	0	0	0	1	0	0	0
17-IS-00917	0	0	0	1	0	0	0	0	0	0
17-IS-00921	0	0	0	0	0	0	1	0	0	0
17-IS-00931	0	0	0	0	0	0	0	1	0	0
17-IS-00938	0	0	0	1	0	0	0	0	0	0
17-IS-00939	0	0	1	0	0	0	0	0	0	0
17-IS-00942	0	0	0	0	0	0	0	1	0	0
17-IS-00960	0	1	0	0	0	0	0	0	0	0
17-IS-00978	0	0	1	0	0	0	0	0	0	0
17-IS-01006	0	0	0	1	0	0	0	0	0	0
17-IS-01010	0	0	1	0	0	0	0	0	0	0
17-IS-01029	0	0	0	0	0	1	0	0	0	0
17-IS-01052	0	0	0	0	1	0	0	0	0	0
17-IS-01055	1	0	0	0	0	0	0	0	0	0
17-IS-01068	0	0	0	0	0	1	0	0	0	0
17-IS-01075	0	0	0	0	0	0	0	1	0	0
17-IS-01091	0	0	0	0	0	0	0	1	0	0
17-IS-01095	0	0	1	0	0	0	0	0	0	0
17-IS-01104	0	0	0	1	0	0	0	0	0	0
17-IS-01118	0	0	0	1	0	0	0	0	0	0
17-IS-01152	0	0	0	0	0	0	0	1	0	0
17-IS-01160	0	0	1	0	0	0	0	0	0	0
17-IS-01166	0	0	0	1	0	0	0	0	0	0
17-IS-01176	0	0	0	0	0	0	0	1	0	0
17-IS-01185	0	0	0	0	0	0	0	1	0	0
17-IS-01187	0	0	1	0	0	0	0	0	0	0
17-IS-01191	0	0	0	0	1	0	0	0	0	0
17-IS-01195	0	0	0	0	0	0	1	0	0	0
17-IS-01199	0	0	0	1	0	0	0	0	0	0
17-IS-01241	0	0	1	0	0	0	0	0	0	0
17-IS-01246	0	1	0	0	0	0	0	0	0	0
17-IS-01247	0	1	0	0	0	0	0	0	0	0
17-IS-01252	0	0	0	0	0	1	0	0	0	0
17-IS-01264	0	0	1	0	0	0	0	0	0	0
17-IS-01266	0	0	1	0	0	0	0	0	0	0
17-IS-01268	0	0	1	0	0	0	0	0	0	0
17-IS-01288	0	0	0	0	0	0	0	1	0	0
17-IS-01306	0	0	1	0	0	0	0	0	0	0
17-IS-01314	0	0	1	0	0	0	0	0	0	0
17-IS-01321	0	0	1	0	0	0	0	0	0	0
17-IS-01329	0	0	0	1	0	0	0	0	0	0
17-IS-01330	0	0	1	0	0	0	0	0	0	0
17-IS-01337	0	0	0	1	0	0	0	0	0	0
17-IS-01357	0	0	0	0	0	0	0	1	0	0
17-IS-01361	0	0	1	0	0	0	0	0	0	0
17-IS-01383	0	0	0	0	1	0	0	0	0	0
17-IS-01413	0	0	0	1	0	0	0	0	0	0
17-IS-01430	0	0	0	0	0	0	0	1	0	0
17-IS-01468	0	0	0	0	0	0	0	1	0	0
17-IS-01475	0	0	0	0	0	1	0	0	0	0

## Sheet: PB1
	Group 3C 2a	Group 3C 2a 1	Group 3C 2a 1 (2)	Group 3C 2a 1a	Group 3C 2a 1a (2)	Group 3C 2a 1b	Group 3C 2a 2	Group 3C 2a 3	PB1 1	PB1 2
16-IG-0682	0	0	0	0	1	0	0	0	0	0
16-IG-0711	0	0	1	0	0	0	0	0	0	0
16-IG-0712	0	0	0	0	0	0	0	0	1	0
16-IG-0720	0	0	0	0	0	0	0	1	0	0
17-IG-00003	0	0	0	0	0	1	0	0	0	0
17-IG-00007	0	1	0	0	0	0	0	0	0	0
17-IG-00020	0	0	1	0	0	0	0	0	0	0
17-IG-00023	0	0	1	0	0	0	0	0	0	0
17-IG-00027	0	1	0	0	0	0	0	0	0	0
17-IG-00033	0	1	0	0	0	0	0	0	0	0
17-IG-00037	0	0	0	0	0	0	0	0	1	0
17-IG-00040	0	0	0	0	0	0	0	0	1	0
17-IG-00042	0	0	0	1	0	0	0	0	0	0
17-IG-00044	0	0	1	0	0	0	0	0	0	0
17-IG-00045	0	0	0	1	0	0	0	0	0	0
17-IG-00046	0	0	0	1	0	0	0	0	0	0
17-IG-00051	0	1	0	0	0	0	0	0	0	0
17-IG-00054	0	0	0	0	0	0	0	0	1	0
17-IG-00059	0	0	1	0	0	0	0	0	0	0
17-IG-00062	0	0	0	0	0	1	0	0	0	0
17-IG-00070	0	0	0	0	1	0	0	0	0	0
17-IG-00071	0	0	0	0	0	0	0	0	0	1
17-IG-00072	0	0	0	0	0	0	0	0	1	0
17-IG-00076	0	0	1	0	0	0	0	0	0	0
17-IG-00088	0	0	1	0	0	0	0	0	0	0
17-IG-00090	0	0	0	0	0	0	0	0	1	0
17-IG-00096	0	0	0	0	0	0	0	0	1	0
17-IG-00099	0	0	0	1	0	0	0	0	0	0
17-IG-00124	0	0	0	0	0	0	0	1	0	0
17-IG-00125	0	0	0	0	0	0	0	1	0	0
17-IG-00128	0	0	0	1	0	0	0	0	0	0
17-IG-00186	0	0	1	0	0	0	0	0	0	0
17-IG-00205	0	0	0	0	0	0	0	0	0	1
17-IG-00209	0	1	0	0	0	0	0	0	0	0
17-IG-00218	0	0	0	0	0	0	0	1	0	0
17-IG-00219	0	0	1	0	0	0	0	0	0	0
17-IG-00226	0	0	1	0	0	0	0	0	0	0
17-IG-00232	0	0	0	0	0	0	0	0	1	0
17-IG-00237	0	0	0	0	0	0	0	1	0	0
17-IG-00240	0	0	0	0	1	0	0	0	0	0
17-IG-00242	0	0	0	0	1	0	0	0	0	0
17-IG-00244	0	0	0	0	0	0	0	0	1	0
17-IG-00246	0	0	0	0	0	0	0	0	1	0
17-IG-00254	0	0	1	0	0	0	0	0	0	0
17-IG-00259	0	1	0	0	0	0	0	0	0	0
17-IG-00260	0	0	0	1	0	0	0	0	0	0
17-IG-00269	0	0	1	0	0	0	0	0	0	0
17-IG-00271	0	0	0	0	0	0	0	0	0	1
17-IG-00281	0	0	0	0	0	0	0	0	1	0
17-IG-00294	0	0	0	0	0	0	0	1	0	0
17-IG-00296	0	1	0	0	0	0	0	0	0	0
17-IG-00297	0	0	0	0	1	0	0	0	0	0
17-IG-00300	0	0	0	1	0	0	0	0	0	0
17-IG-00303	0	0	0	1	0	0	0	0	0	0
17-IG-00307	0	0	0	0	0	0	0	0	1	0
17-IG-00311	0	0	0	0	0	0	0	0	0	1
17-IG-00317	0	0	0	0	0	0	0	1	0	0
17-IG-00323	0	0	0	0	1	0	0	0	0	0
17-IG-00324	0	0	0	0	0	0	0	0	1	0
17-IG-00326	0	1	0	0	0	0	0	0	0	0
17-IG-00336	0	0	0	0	0	0	0	1	0	0
17-IG-00340	0	0	1	0	0	0	0	0	0	0
17-IG-00341	0	0	0	0	0	0	0	1	0	0
17-IG-00354	0	0	0	1	0	0	0	0	0	0
17-IG-00369	0	0	0	1	0	0	0	0	0	0
17-IG-00373	0	0	0	0	1	0	0	0	0	0
17-IG-00379	0	0	1	0	0	0	0	0	0	0
17-IG-00383	0	0	0	0	1	0	0	0	0	0
17-IG-00386	0	0	0	0	0	0	0	1	0	0
17-IG-00408	1	0	0	0	0	0	0	0	0	0
17-IG-00409	0	0	1	0	0	0	0	0	0	0
17-IG-00412	0	1	0	0	0	0	0	0	0	0
17-IG-00416	0	0	1	0	0	0	0	0	0	0
17-IG-00427	0	0	1	0	0	0	0	0	0	0
17-IG-00428	0	0	0	0	0	0	0	1	0	0
17-IG-00433	0	1	0	0	0	0	0	0	0	0
17-IG-00434	0	1	0	0	0	0	0	0	0	0
17-IG-00437	0	0	0	1	0	0	0	0	0	0
17-IG-00438	0	0	0	0	0	0	0	1	0	0
17-IG-00441	0	0	1	0	0	0	0	0	0	0
17-IG-00442	0	0	0	0	0	0	0	1	0	0
17-IG-00443	0	0	0	0	0	0	0	1	0	0
17-IG-00447	0	0	0	0	0	0	0	0	0	1
17-IG-00453	0	0	0	0	0	0	0	0	0	1
17-IG-00455	0	0	0	0	0	0	0	1	0	0
17-IG-00457	0	0	0	0	0	1	0	0	0	0
17-IG-00462	0	0	0	0	0	0	0	0	0	1
17-IG-00463	0	0	0	0	0	0	0	1	0	0
17-IG-00470	0	1	0	0	0	0	0	0	0	0
17-IG-00482	0	0	0	0	0	0	0	1	0	0
17-IG-00486	0	0	0	1	0	0	0	0	0	0
17-IG-00488	0	0	0	0	0	0	0	1	0	0
17-IG-00513	0	0	1	0	0	0	0	0	0	0
17-IS-00021	0	0	1	0	0	0	0	0	0	0
17-IS-00028	0	0	1	0	0	0	0	0	0	0
17-IS-00036	0	0	1	0	0	0	0	0	0	0
17-IS-00058	0	0	0	0	0	1	0	0	0	0
17-IS-00069	0	0	1	0	0	0	0	0	0	0
17-IS-00078	0	0	0	0	1	0	0	0	0	0
17-IS-00093	0	0	1	0	0	0	0	0	0	0
17-IS-00098	0	0	1	0	0	0	0	0	0	0
17-IS-00107	0	0	1	0	0	0	0	0	0	0
17-IS-00113	0	0	0	0	0	0	0	0	0	1
17-IS-00131	1	0	0	0	0	0	0	0	0	0
17-IS-00138	0	0	0	0	0	1	0	0	0	0
17-IS-00146	0	0	0	0	1	0	0	0	0	0
17-IS-00150	0	0	0	0	1	0	0	0	0	0
17-IS-00154	0	0	1	0	0	0	0	0	0	0
17-IS-00182	0	0	1	0	0	0	0	0	0	0
17-IS-00188	0	0	0	0	1	0	0	0	0	0
17-IS-00194	0	0	1	0	0	0	0	0	0	0
17-IS-00195	1	0	0	0	0	0	0	0	0	0
17-IS-00268	0	0	0	0	1	0	0	0	0	0
17-IS-00275	0	0	1	0	0	0	0	0	0	0
17-IS-00281	0	0	0	0	1	0	0	0	0	0
17-IS-00282	0	0	0	0	0	0	0	1	0	0
17-IS-00287	0	0	1	0	0	0	0	0	0	0
17-IS-00303	0	1	0	0	0	0	0	0	0	0
17-IS-00322	0	0	0	1	0	0	0	0	0	0
17-IS-00332	0	0	0	0	0	0	0	1	0	0
17-IS-00354	0	0	0	0	1	0	0	0	0	0
17-IS-00365	0	0	1	0	0	0	0	0	0	0
17-IS-00378	0	0	0	0	0	0	0	1	0	0
17-IS-00383	0	0	0	0	0	0	1	0	0	0
17-IS-00385	0	1	0	0	0	0	0	0	0	0
17-IS-00386	0	0	0	0	0	0	0	1	0	0
17-IS-00391	0	0	0	0	0	0	0	1	0	0
17-IS-00413	0	0	0	1	0	0	0	0	0	0
17-IS-00421	0	0	0	0	0	0	0	1	0	0
17-IS-00422	0	0	0	1	0	0	0	0	0	0
17-IS-00424	0	0	0	0	0	0	0	1	0	0
17-IS-00428	0	0	1	0	0	0	0	0	0	0
17-IS-00430	0	0	1	0	0	0	0	0	0	0
17-IS-00443	0	0	0	0	1	0	0	0	0	0
17-IS-00447	0	0	0	0	1	0	0	0	0	0
17-IS-00451	0	0	0	0	1	0	0	0	0	0
17-IS-00453	0	1	0	0	0	0	0	0	0	0
17-IS-00455	0	0	0	0	1	0	0	0	0	0
17-IS-00456	0	0	0	0	1	0	0	0	0	0
17-IS-00457	0	0	0	1	0	0	0	0	0	0
17-IS-00459	0	0	0	0	1	0	0	0	0	0
17-IS-00460	0	0	1	0	0	0	0	0	0	0
17-IS-00466	0	0	0	0	0	0	1	0	0	0
17-IS-00470	0	0	0	0	0	0	0	1	0	0
17-IS-00484	0	0	0	1	0	0	0	0	0	0
17-IS-00489	0	0	0	0	1	0	0	0	0	0
17-IS-00492	0	0	0	0	0	0	0	1	0	0
17-IS-00494	0	0	0	1	0	0	0	0	0	0
17-IS-00499	0	0	0	0	0	0	0	0	0	1
17-IS-00503	0	0	0	0	0	0	0	1	0	0
17-IS-00507	0	0	0	0	0	0	0	1	0	0
17-IS-00508	0	0	1	0	0	0	0	0	0	0
17-IS-00513	0	0	1	0	0	0	0	0	0	0
17-IS-00516	0	0	0	1	0	0	0	0	0	0
17-IS-00525	0	0	0	0	0	0	0	1	0	0
17-IS-00535	0	0	0	0	0	0	0	1	0	0
17-IS-00544	0	0	0	0	0	0	0	0	0	1
17-IS-00549	0	1	0	0	0	0	0	0	0	0
17-IS-00551	0	1	0	0	0	0	0	0	0	0
17-IS-00552	0	0	0	0	0	0	0	1	0	0
17-IS-00553	0	1	0	0	0	0	0	0	0	0
17-IS-00576	0	0	0	1	0	0	0	0	0	0
17-IS-00581	0	0	0	0	0	0	0	1	0	0
17-IS-00587	0	0	1	0	0	0	0	0	0	0
17-IS-00593	0	0	0	1	0	0	0	0	0	0
17-IS-00644	0	1	0	0	0	0	0	0	0	0
17-IS-00675	0	1	0	0	0	0	0	0	0	0
17-IS-00679	0	0	0	0	0	0	0	0	0	1
17-IS-00693	0	0	0	0	1	0	0	0	0	0
17-IS-00695	0	0	0	0	0	0	0	1	0	0
17-IS-00696	0	0	0	1	0	0	0	0	0	0
17-IS-00722	0	0	1	0	0	0	0	0	0	0
17-IS-00724	0	0	0	0	0	0	0	1	0	0
17-IS-00725	0	0	0	0	0	0	0	1	0	0
17-IS-00746	0	0	0	0	0	0	0	0	0	1
17-IS-00747	0	0	0	0	1	0	0	0	0	0
17-IS-00750	0	0	0	0	1	0	0	0	0	0
17-IS-00754	0	0	0	0	0	0	0	1	0	0
17-IS-00758	0	0	1	0	0	0	0	0	0	0
17-IS-00761	0	0	1	0	0	0	0	0	0	0
17-IS-00772	0	0	1	0	0	0	0	0	0	0
17-IS-00773	0	0	0	0	0	1	0	0	0	0
17-IS-00777	0	0	0	0	0	0	1	0	0	0
17-IS-00779	0	0	0	0	0	0	0	1	0	0
17-IS-00785	0	0	0	0	1	0	0	0	0	0
17-IS-00789	0	0	0	0	0	1	0	0	0	0
17-IS-00794	0	0	0	0	0	0	0	1	0	0
17-IS-00800	0	0	0	0	0	0	0	1	0	0
17-IS-00803	0	0	0	0	0	1	0	0	0	0
17-IS-00805	0	0	0	1	0	0	0	0	0	0
17-IS-00836	0	0	0	0	0	0	0	1	0	0
17-IS-00849	0	0	0	0	1	0	0	0	0	0
17-IS-00856	0	0	1	0	0	0	0	0	0	0
17-IS-00866	0	0	0	0	0	0	0	1	0	0
17-IS-00872	0	0	0	0	0	0	0	0	0	1
17-IS-00875	0	0	0	0	0	0	1	0	0	0
17-IS-00882	0	0	1	0	0	0	0	0	0	0
17-IS-00884	0	0	1	0	0	0	0	0	0	0
17-IS-00891	0	0	1	0	0	0	0	0	0	0
17-IS-00892	0	0	0	0	0	0	0	0	0	1
17-IS-00896	0	0	0	0	1	0	0	0	0	0
17-IS-00897	0	0	0	0	0	0	0	0	0	1
17-IS-00910	0	0	1	0	0	0	0	0	0	0
17-IS-00914	0	0	0	0	0	0	1	0	0	0
17-IS-00917	0	0	0	1	0	0	0	0	0	0
17-IS-00921	0	0	0	0	0	0	1	0	0	0
17-IS-00931	0	0	0	0	0	0	0	1	0	0
17-IS-00938	0	0	0	1	0	0	0	0	0	0
17-IS-00939	0	0	1	0	0	0	0	0	0	0
17-IS-00942	0	0	0	0	0	0	0	1	0	0
17-IS-00960	0	1	0	0	0	0	0	0	0	0
17-IS-00978	0	1	0	0	0	0	0	0	0	0
17-IS-01006	0	0	0	1	0	0	0	0	0	0
17-IS-01010	0	0	1	0	0	0	0	0	0	0
17-IS-01029	0	0	0	0	0	1	0	0	0	0
17-IS-01052	0	0	0	0	1	0	0	0	0	0
17-IS-01055	1	0	0	0	0	0	0	0	0	0
17-IS-01068	0	0	0	0	0	0	0	0	0	1
17-IS-01075	0	0	0	0	0	0	0	1	0	0
17-IS-01091	0	0	0	0	0	0	0	1	0	0
17-IS-01095	0	0	1	0	0	0	0	0	0	0
17-IS-01104	0	0	0	1	0	0	0	0	0	0
17-IS-01118	0	0	0	1	0	0	0	0	0	0
17-IS-01152	0	0	0	0	0	0	0	1	0	0
17-IS-01160	0	0	1	0	0	0	0	0	0	0
17-IS-01166	0	0	0	1	0	0	0	0	0	0
17-IS-01176	0	0	0	0	0	0	0	1	0	0
17-IS-01185	0	0	0	0	0	0	0	1	0	0
17-IS-01187	0	0	1	0	0	0	0	0	0	0
17-IS-01191	0	0	0	0	1	0	0	0	0	0
17-IS-01195	0	0	0	0	0	0	1	0	0	0
17-IS-01199	0	0	0	1	0	0	0	0	0	0
17-IS-01241	0	0	1	0	0	0	0	0	0	0
17-IS-01246	0	1	0	0	0	0	0	0	0	0
17-IS-01247	0	0	0	0	0	0	0	1	0	0
17-IS-01252	0	0	0	0	0	0	0	0	0	1
17-IS-01264	0	1	0	0	0	0	0	0	0	0
17-IS-01266	0	0	1	0	0	0	0	0	0	0
17-IS-01268	0	0	1	0	0	0	0	0	0	0
17-IS-01288	0	0	0	0	0	0	0	1	0	0
17-IS-01306	0	1	0	0	0	0	0	0	0	0
17-IS-01314	0	1	0	0	0	0	0	0	0	0
17-IS-01321	0	0	1	0	0	0	0	0	0	0
17-IS-01329	0	0	0	0	0	0	0	1	0	0
17-IS-01330	0	0	1	0	0	0	0	0	0	0
17-IS-01337	0	0	0	1	0	0	0	0	0	0
17-IS-01357	0	0	0	0	0	0	0	1	0	0
17-IS-01361	0	0	1	0	0	0	0	0	0	0
17-IS-01383	0	0	0	0	1	0	0	0	0	0
17-IS-01413	0	0	0	1	0	0	0	0	0	0
17-IS-01430	0	0	0	0	0	0	0	1	0	0
17-IS-01468	0	0	0	0	0	0	0	1	0	0
17-IS-01475	0	0	0	0	0	1	0	0	0	0

## Sheet: PA
	Group 3C 2a	Group 3C 2a 1	Group 3C 2a 1 (2)	Group 3C 2a 1a	Group 3C 2a 1a (2)	Group 3C 2a 1b	Group 3C 2a 2	Group 3C 2a 3	Group 1	PA1	PA2
16-IG-0682	0	0	0	0	1	0	0	0	0	0	0
16-IG-0711	0	0	1	0	0	0	0	0	0	0	0
16-IG-0712	0	0	0	0	0	0	0	0	0	1	0
16-IG-0720	0	0	0	0	0	0	0	1	0	0	0
17-IG-00003	0	0	0	0	0	0	0	0	0	1	0
17-IG-00007	0	1	0	0	0	0	0	0	0	0	0
17-IG-00020	0	0	1	0	0	0	0	0	0	0	0
17-IG-00023	0	0	1	0	0	0	0	0	0	0	0
17-IG-00027	0	1	0	0	0	0	0	0	0	0	0
17-IG-00033	0	0	0	0	0	0	0	0	0	0	1
17-IG-00037	0	0	0	0	0	0	0	0	1	0	0
17-IG-00040	0	0	0	0	0	0	0	0	0	1	0
17-IG-00042	0	0	0	1	0	0	0	0	0	0	0
17-IG-00044	0	0	1	0	0	0	0	0	0	0	0
17-IG-00045	0	0	0	1	0	0	0	0	0	0	0
17-IG-00046	0	0	0	1	0	0	0	0	0	0	0
17-IG-00051	0	1	0	0	0	0	0	0	0	0	0
17-IG-00054	0	1	0	0	0	0	0	0	0	0	0
17-IG-00059	0	0	1	0	0	0	0	0	0	0	0
17-IG-00062	0	0	0	0	0	1	0	0	0	0	0
17-IG-00070	0	0	0	0	1	0	0	0	0	0	0
17-IG-00071	0	0	0	0	1	0	0	0	0	0	0
17-IG-00072	0	0	0	0	0	0	0	1	0	0	0
17-IG-00076	0	0	1	0	0	0	0	0	0	0	0
17-IG-00088	0	0	1	0	0	0	0	0	0	0	0
17-IG-00090	0	0	0	0	0	0	0	0	0	1	0
17-IG-00096	0	0	0	0	0	0	0	0	0	1	0
17-IG-00099	0	0	0	0	1	0	0	0	0	0	0
17-IG-00124	0	0	0	0	0	0	0	1	0	0	0
17-IG-00125	0	0	0	0	0	0	0	1	0	0	0
17-IG-00128	0	0	0	1	0	0	0	0	0	0	0
17-IG-00186	0	0	1	0	0	0	0	0	0	0	0
17-IG-00205	0	0	0	0	1	0	0	0	0	0	0
17-IG-00209	0	0	0	0	1	0	0	0	0	0	0
17-IG-00218	0	0	0	0	0	0	0	1	0	0	0
17-IG-00219	0	0	1	0	0	0	0	0	0	0	0
17-IG-00226	0	0	1	0	0	0	0	0	0	0	0
17-IG-00232	0	1	0	0	0	0	0	0	0	0	0
17-IG-00237	0	0	0	0	0	0	1	0	0	0	0
17-IG-00240	0	0	0	0	1	0	0	0	0	0	0
17-IG-00242	0	0	0	0	1	0	0	0	0	0	0
17-IG-00244	0	0	0	0	0	0	1	0	0	0	0
17-IG-00246	0	1	0	0	0	0	0	0	0	0	0
17-IG-00254	0	0	1	0	0	0	0	0	0	0	0
17-IG-00259	0	1	0	0	0	0	0	0	0	0	0
17-IG-00260	0	0	0	1	0	0	0	0	0	0	0
17-IG-00269	0	0	1	0	0	0	0	0	0	0	0
17-IG-00271	0	0	0	0	0	1	0	0	0	0	0
17-IG-00281	0	0	0	0	0	0	0	0	0	1	0
17-IG-00294	0	0	0	0	0	0	0	1	0	0	0
17-IG-00296	0	0	0	0	0	0	0	0	1	0	0
17-IG-00297	0	0	0	0	1	0	0	0	0	0	0
17-IG-00300	0	0	0	1	0	0	0	0	0	0	0
17-IG-00303	0	0	0	1	0	0	0	0	0	0	0
17-IG-00307	0	1	0	0	0	0	0	0	0	0	0
17-IG-00311	0	0	0	0	0	1	0	0	0	0	0
17-IG-00317	0	0	0	0	0	0	0	1	0	0	0
17-IG-00323	0	0	0	0	1	0	0	0	0	0	0
17-IG-00324	0	0	0	0	0	0	0	0	1	0	0
17-IG-00326	0	1	0	0	0	0	0	0	0	0	0
17-IG-00336	0	0	0	0	0	0	0	1	0	0	0
17-IG-00340	0	1	0	0	0	0	0	0	0	0	0
17-IG-00341	0	0	0	0	0	0	0	1	0	0	0
17-IG-00354	0	0	0	1	0	0	0	0	0	0	0
17-IG-00369	0	0	0	1	0	0	0	0	0	0	0
17-IG-00373	0	0	0	0	1	0	0	0	0	0	0
17-IG-00379	0	0	1	0	0	0	0	0	0	0	0
17-IG-00383	0	0	0	0	1	0	0	0	0	0	0
17-IG-00386	0	0	0	0	0	0	0	1	0	0	0
17-IG-00408	1	0	0	0	0	0	0	0	0	0	0
17-IG-00409	0	1	0	0	0	0	0	0	0	0	0
17-IG-00412	0	1	0	0	0	0	0	0	0	0	0
17-IG-00416	0	0	1	0	0	0	0	0	0	0	0
17-IG-00427	0	1	0	0	0	0	0	0	0	0	0
17-IG-00428	0	0	0	0	0	0	0	1	0	0	0
17-IG-00433	0	0	0	0	1	0	0	0	0	0	0
17-IG-00434	0	1	0	0	0	0	0	0	0	0	0
17-IG-00437	0	0	0	1	0	0	0	0	0	0	0
17-IG-00438	0	0	0	0	0	0	0	1	0	0	0
17-IG-00441	0	0	1	0	0	0	0	0	0	0	0
17-IG-00442	0	0	0	0	0	0	0	1	0	0	0
17-IG-00443	0	0	0	0	0	0	0	1	0	0	0
17-IG-00447	0	1	0	0	0	0	0	0	0	0	0
17-IG-00453	0	0	0	0	1	0	0	0	0	0	0
17-IG-00455	0	0	0	0	0	0	0	1	0	0	0
17-IG-00457	0	0	0	0	0	1	0	0	0	0	0
17-IG-00462	0	0	0	0	0	0	0	0	1	0	0
17-IG-00463	0	0	0	0	0	0	0	1	0	0	0
17-IG-00470	0	0	0	0	0	0	0	0	1	0	0
17-IG-00482	0	0	0	0	0	0	0	1	0	0	0
17-IG-00486	0	0	0	0	0	0	0	0	1	0	0
17-IG-00488	0	0	0	0	0	0	0	1	0	0	0
17-IG-00513	0	0	0	0	0	0	0	0	1	0	0
17-IS-00021	0	0	1	0	0	0	0	0	0	0	0
17-IS-00028	0	0	1	0	0	0	0	0	0	0	0
17-IS-00036	0	0	1	0	0	0	0	0	0	0	0
17-IS-00058	0	0	0	0	0	1	0	0	0	0	0
17-IS-00069	0	0	1	0	0	0	0	0	0	0	0
17-IS-00078	0	0	0	0	1	0	0	0	0	0	0
17-IS-00093	0	0	1	0	0	0	0	0	0	0	0
17-IS-00098	0	0	1	0	0	0	0	0	0	0	0
17-IS-00107	0	0	1	0	0	0	0	0	0	0	0
17-IS-00113	0	0	0	0	0	1	0	0	0	0	0
17-IS-00131	1	0	0	0	0	0	0	0	0	0	0
17-IS-00138	0	0	0	0	0	1	0	0	0	0	0
17-IS-00146	0	0	0	0	1	0	0	0	0	0	0
17-IS-00150	0	0	0	0	1	0	0	0	0	0	0
17-IS-00154	0	0	1	0	0	0	0	0	0	0	0
17-IS-00182	0	0	1	0	0	0	0	0	0	0	0
17-IS-00188	0	0	0	0	1	0	0	0	0	0	0
17-IS-00194	0	0	1	0	0	0	0	0	0	0	0
17-IS-00195	1	0	0	0	0	0	0	0	0	0	0
17-IS-00268	0	0	0	0	1	0	0	0	0	0	0
17-IS-00275	0	0	1	0	0	0	0	0	0	0	0
17-IS-00281	0	0	0	0	1	0	0	0	0	0	0
17-IS-00282	0	1	0	0	0	0	0	0	0	0	0
17-IS-00287	0	0	1	0	0	0	0	0	0	0	0
17-IS-00303	0	1	0	0	0	0	0	0	0	0	0
17-IS-00322	0	0	0	1	0	0	0	0	0	0	0
17-IS-00332	0	0	0	0	0	0	0	1	0	0	0
17-IS-00354	0	0	0	0	1	0	0	0	0	0	0
17-IS-00365	0	0	1	0	0	0	0	0	0	0	0
17-IS-00378	0	0	0	0	0	0	0	1	0	0	0
17-IS-00383	0	0	0	0	0	0	1	0	0	0	0
17-IS-00385	0	1	0	0	0	0	0	0	0	0	0
17-IS-00386	0	0	0	0	0	0	0	1	0	0	0
17-IS-00391	0	0	0	0	0	0	0	1	0	0	0
17-IS-00413	0	0	0	0	1	0	0	0	0	0	0
17-IS-00421	0	0	0	0	0	0	0	1	0	0	0
17-IS-00422	0	0	0	0	1	0	0	0	0	0	0
17-IS-00424	0	0	0	0	0	0	0	1	0	0	0
17-IS-00428	0	0	1	0	0	0	0	0	0	0	0
17-IS-00430	0	0	1	0	0	0	0	0	0	0	0
17-IS-00443	0	0	0	0	1	0	0	0	0	0	0
17-IS-00447	0	0	0	0	1	0	0	0	0	0	0
17-IS-00451	0	0	0	0	1	0	0	0	0	0	0
17-IS-00453	0	1	0	0	0	0	0	0	0	0	0
17-IS-00455	0	0	0	0	1	0	0	0	0	0	0
17-IS-00456	0	0	0	0	1	0	0	0	0	0	0
17-IS-00457	0	0	0	0	0	0	0	0	1	0	0
17-IS-00459	0	0	0	0	1	0	0	0	0	0	0
17-IS-00460	0	0	1	0	0	0	0	0	0	0	0
17-IS-00466	0	0	0	0	0	0	1	0	0	0	0
17-IS-00470	0	0	0	0	0	0	0	1	0	0	0
17-IS-00484	0	0	0	1	0	0	0	0	0	0	0
17-IS-00489	0	0	0	0	1	0	0	0	0	0	0
17-IS-00492	0	0	0	0	0	0	0	1	0	0	0
17-IS-00494	0	0	0	1	0	0	0	0	0	0	0
17-IS-00499	0	0	0	0	0	1	0	0	0	0	0
17-IS-00503	0	0	0	0	0	0	0	1	0	0	0
17-IS-00507	0	0	0	0	0	0	0	1	0	0	0
17-IS-00508	0	0	1	0	0	0	0	0	0	0	0
17-IS-00513	0	0	1	0	0	0	0	0	0	0	0
17-IS-00516	0	0	0	0	1	0	0	0	0	0	0
17-IS-00525	0	0	0	0	0	0	0	1	0	0	0
17-IS-00535	0	0	0	0	0	0	0	1	0	0	0
17-IS-00544	0	0	0	0	0	1	0	0	0	0	0
17-IS-00549	0	1	0	0	0	0	0	0	0	0	0
17-IS-00551	0	1	0	0	0	0	0	0	0	0	0
17-IS-00552	0	0	0	0	0	0	0	1	0	0	0
17-IS-00553	0	1	0	0	0	0	0	0	0	0	0
17-IS-00576	0	0	0	1	0	0	0	0	0	0	0
17-IS-00581	0	0	0	0	0	0	0	1	0	0	0
17-IS-00587	0	0	1	0	0	0	0	0	0	0	0
17-IS-00593	0	0	0	1	0	0	0	0	0	0	0
17-IS-00644	0	1	0	0	0	0	0	0	0	0	0
17-IS-00675	0	1	0	0	0	0	0	0	0	0	0
17-IS-00679	0	0	0	0	0	1	0	0	0	0	0
17-IS-00693	0	0	0	0	1	0	0	0	0	0	0
17-IS-00695	0	0	0	0	0	0	0	1	0	0	0
17-IS-00696	0	0	0	0	0	0	0	0	1	0	0
17-IS-00722	0	0	1	0	0	0	0	0	0	0	0
17-IS-00724	0	0	0	0	0	0	0	1	0	0	0
17-IS-00725	0	0	0	0	0	0	0	1	0	0	0
17-IS-00746	0	0	0	0	0	1	0	0	0	0	0
17-IS-00747	0	0	0	0	1	0	0	0	0	0	0
17-IS-00750	0	0	0	0	1	0	0	0	0	0	0
17-IS-00754	0	0	0	0	0	0	0	1	0	0	0
17-IS-00758	0	0	1	0	0	0	0	0	0	0	0
17-IS-00761	0	0	1	0	0	0	0	0	0	0	0
17-IS-00772	0	0	1	0	0	0	0	0	0	0	0
17-IS-00773	0	0	0	0	0	1	0	0	0	0	0
17-IS-00777	0	0	0	0	0	0	1	0	0	0	0
17-IS-00779	0	0	0	0	0	0	0	1	0	0	0
17-IS-00785	0	0	0	0	1	0	0	0	0	0	0
17-IS-00789	0	0	0	0	0	1	0	0	0	0	0
17-IS-00794	0	0	0	0	0	0	0	1	0	0	0
17-IS-00800	0	0	0	0	0	0	0	1	0	0	0
17-IS-00803	0	0	0	0	0	1	0	0	0	0	0
17-IS-00805	0	0	0	1	0	0	0	0	0	0	0
17-IS-00836	0	0	0	0	0	0	0	1	0	0	0
17-IS-00849	0	0	0	0	1	0	0	0	0	0	0
17-IS-00856	0	0	1	0	0	0	0	0	0	0	0
17-IS-00866	0	0	0	0	0	0	0	1	0	0	0
17-IS-00872	0	0	0	0	1	0	0	0	0	0	0
17-IS-00875	0	0	0	0	0	0	1	0	0	0	0
17-IS-00882	0	0	1	0	0	0	0	0	0	0	0
17-IS-00884	0	0	1	0	0	0	0	0	0	0	0
17-IS-00891	0	0	1	0	0	0	0	0	0	0	0
17-IS-00892	0	0	0	0	0	1	0	0	0	0	0
17-IS-00896	0	0	0	0	1	0	0	0	0	0	0
17-IS-00897	0	0	0	0	1	0	0	0	0	0	0
17-IS-00910	0	0	1	0	0	0	0	0	0	0	0
17-IS-00914	0	0	0	0	0	0	1	0	0	0	0
17-IS-00917	0	0	0	1	0	0	0	0	0	0	0
17-IS-00921	0	0	0	0	0	0	1	0	0	0	0
17-IS-00931	0	0	0	0	0	0	0	1	0	0	0
17-IS-00938	0	0	0	0	0	0	0	0	1	0	0
17-IS-00939	0	0	1	0	0	0	0	0	0	0	0
17-IS-00942	0	0	0	0	0	0	0	1	0	0	0
17-IS-00960	0	1	0	0	0	0	0	0	0	0	0
17-IS-00978	0	1	0	0	0	0	0	0	0	0	0
17-IS-01006	0	0	0	1	0	0	0	0	0	0	0
17-IS-01010	0	0	1	0	0	0	0	0	0	0	0
17-IS-01029	0	0	0	0	0	1	0	0	0	0	0
17-IS-01052	0	0	0	0	1	0	0	0	0	0	0
17-IS-01055	1	0	0	0	0	0	0	0	0	0	0
17-IS-01068	0	0	0	0	0	1	0	0	0	0	0
17-IS-01075	0	0	0	0	0	0	0	1	0	0	0
17-IS-01091	0	0	0	0	0	0	0	1	0	0	0
17-IS-01095	0	0	1	0	0	0	0	0	0	0	0
17-IS-01104	0	0	0	1	0	0	0	0	0	0	0
17-IS-01118	0	0	0	1	0	0	0	0	0	0	0
17-IS-01152	0	0	0	0	0	0	0	1	0	0	0
17-IS-01160	0	0	1	0	0	0	0	0	0	0	0
17-IS-01166	0	0	0	1	0	0	0	0	0	0	0
17-IS-01176	0	0	0	0	0	0	0	1	0	0	0
17-IS-01185	0	0	0	0	0	0	0	1	0	0	0
17-IS-01187	0	0	1	0	0	0	0	0	0	0	0
17-IS-01191	0	0	0	0	1	0	0	0	0	0	0
17-IS-01195	0	0	0	0	0	0	1	0	0	0	0
17-IS-01199	0	0	0	0	1	0	0	0	0	0	0
17-IS-01241	0	0	1	0	0	0	0	0	0	0	0
17-IS-01246	0	1	0	0	0	0	0	0	0	0	0
17-IS-01247	0	0	0	0	0	0	0	1	0	0	0
17-IS-01252	0	0	0	0	0	1	0	0	0	0	0
17-IS-01264	0	1	0	0	0	0	0	0	0	0	0
17-IS-01266	0	0	1	0	0	0	0	0	0	0	0
17-IS-01268	0	0	1	0	0	0	0	0	0	0	0
17-IS-01288	0	0	0	0	0	0	0	1	0	0	0
17-IS-01306	0	1	0	0	0	0	0	0	0	0	0
17-IS-01314	0	1	0	0	0	0	0	0	0	0	0
17-IS-01321	0	0	1	0	0	0	0	0	0	0	0
17-IS-01329	0	0	0	1	0	0	0	0	0	0	0
17-IS-01330	0	0	1	0	0	0	0	0	0	0	0
17-IS-01337	0	0	0	1	0	0	0	0	0	0	0
17-IS-01357	0	0	0	0	0	0	0	1	0	0	0
17-IS-01361	0	0	1	0	0	0	0	0	0	0	0
17-IS-01383	0	0	0	0	1	0	0	0	0	0	0
17-IS-01413	0	0	0	1	0	0	0	0	0	0	0
17-IS-01430	0	0	0	0	0	0	0	1	0	0	0
17-IS-01468	0	0	0	0	0	0	0	1	0	0	0
17-IS-01475	0	0	0	0	0	1	0	0	0	0	0

## Sheet: HA
	Group 3C 2a	Group 3C 2a 1	Group 3C 2a 1 (2)	Group 3C 2a 1a	Group 3C 2a 1a (2)	Group 3C 2a 1b	Group 3C 2a 2	Group 3C 2a 3	Group 1	HA1	HA2
16-IG-0682	0	0	0	0	1	0	0	0	0	0	0
16-IG-0711	0	0	1	0	0	0	0	0	0	0	0
16-IG-0712	0	0	0	0	0	0	0	1	0	0	0
16-IG-0720	0	0	0	0	0	0	0	0	0	1	0
17-IG-00003	0	0	0	0	0	0	0	0	0	1	0
17-IG-00007	0	0	0	0	0	0	1	0	0	0	0
17-IG-00020	0	0	1	0	0	0	0	0	0	0	0
17-IG-00023	0	0	1	0	0	0	0	0	0	0	0
17-IG-00027	0	1	0	0	0	0	0	0	0	0	0
17-IG-00033	0	0	0	0	0	0	0	0	1	0	0
17-IG-00037	0	0	0	0	0	0	0	0	1	0	0
17-IG-00040	0	0	0	0	0	0	0	0	1	0	0
17-IG-00042	0	0	0	1	0	0	0	0	0	0	0
17-IG-00044	0	0	1	0	0	0	0	0	0	0	0
17-IG-00045	0	0	0	1	0	0	0	0	0	0	0
17-IG-00046	0	0	0	1	0	0	0	0	0	0	0
17-IG-00051	0	1	0	0	0	0	0	0	0	0	0
17-IG-00054	0	1	0	0	0	0	0	0	0	0	0
17-IG-00059	0	0	1	0	0	0	0	0	0	0	0
17-IG-00062	0	0	0	0	0	1	0	0	0	0	0
17-IG-00070	0	1	0	0	0	0	0	0	0	0	0
17-IG-00071	0	0	0	0	1	0	0	0	0	0	0
17-IG-00072	0	0	0	0	0	0	0	1	0	0	0
17-IG-00076	0	0	1	0	0	0	0	0	0	0	0
17-IG-00088	0	0	1	0	0	0	0	0	0	0	0
17-IG-00090	0	0	0	0	0	0	0	0	1	0	0
17-IG-00096	0	0	1	0	0	0	0	0	0	0	0
17-IG-00099	0	0	0	0	1	0	0	0	0	0	0
17-IG-00124	0	0	0	0	0	0	0	1	0	0	0
17-IG-00125	0	0	0	0	0	0	0	1	0	0	0
17-IG-00128	0	0	0	1	0	0	0	0	0	0	0
17-IG-00186	0	0	1	0	0	0	0	0	0	0	0
17-IG-00205	0	0	0	0	1	0	0	0	0	0	0
17-IG-00209	0	0	0	0	1	0	0	0	0	0	0
17-IG-00218	0	0	0	0	0	0	0	1	0	0	0
17-IG-00219	0	0	1	0	0	0	0	0	0	0	0
17-IG-00226	0	0	1	0	0	0	0	0	0	0	0
17-IG-00232	0	0	0	0	0	0	0	0	0	1	0
17-IG-00237	0	0	0	0	0	0	0	0	0	0	1
17-IG-00240	0	0	0	0	1	0	0	0	0	0	0
17-IG-00242	0	0	0	0	1	0	0	0	0	0	0
17-IG-00244	0	0	0	0	0	0	0	0	0	1	0
17-IG-00246	0	1	0	0	0	0	0	0	0	0	0
17-IG-00254	0	0	1	0	0	0	0	0	0	0	0
17-IG-00259	0	1	0	0	0	0	0	0	0	0	0
17-IG-00260	0	0	0	1	0	0	0	0	0	0	0
17-IG-00269	0	0	1	0	0	0	0	0	0	0	0
17-IG-00271	0	0	0	0	0	1	0	0	0	0	0
17-IG-00281	0	0	0	0	0	0	0	0	0	1	0
17-IG-00294	0	0	0	0	0	0	0	1	0	0	0
17-IG-00296	0	0	0	0	0	0	0	0	1	0	0
17-IG-00297	0	0	0	0	1	0	0	0	0	0	0
17-IG-00300	0	0	0	1	0	0	0	0	0	0	0
17-IG-00303	0	0	0	1	0	0	0	0	0	0	0
17-IG-00307	0	1	0	0	0	0	0	0	0	0	0
17-IG-00311	0	0	0	0	0	1	0	0	0	0	0
17-IG-00317	0	0	0	0	0	0	0	1	0	0	0
17-IG-00323	0	0	0	0	1	0	0	0	0	0	0
17-IG-00324	0	0	0	0	0	0	0	0	1	0	0
17-IG-00326	0	1	0	0	0	0	0	0	0	0	0
17-IG-00336	0	0	0	0	0	0	0	1	0	0	0
17-IG-00340	0	1	0	0	0	0	0	0	0	0	0
17-IG-00341	0	0	0	0	0	0	0	1	0	0	0
17-IG-00354	0	0	0	1	0	0	0	0	0	0	0
17-IG-00369	0	0	0	1	0	0	0	0	0	0	0
17-IG-00373	0	0	0	0	1	0	0	0	0	0	0
17-IG-00379	0	0	1	0	0	0	0	0	0	0	0
17-IG-00383	0	0	0	0	1	0	0	0	0	0	0
17-IG-00386	0	0	0	0	0	0	0	1	0	0	0
17-IG-00408	1	0	0	0	0	0	0	0	0	0	0
17-IG-00409	0	0	1	0	0	0	0	0	0	0	0
17-IG-00412	0	1	0	0	0	0	0	0	0	0	0
17-IG-00416	0	0	1	0	0	0	0	0	0	0	0
17-IG-00427	0	1	0	0	0	0	0	0	0	0	0
17-IG-00428	0	0	0	0	0	0	0	1	0	0	0
17-IG-00433	0	0	0	0	0	0	0	0	1	0	0
17-IG-00434	0	1	0	0	0	0	0	0	0	0	0
17-IG-00437	0	0	0	1	0	0	0	0	0	0	0
17-IG-00438	0	0	0	0	0	0	0	1	0	0	0
17-IG-00441	0	0	1	0	0	0	0	0	0	0	0
17-IG-00442	0	0	0	0	0	0	0	1	0	0	0
17-IG-00443	0	0	0	0	0	0	0	1	0	0	0
17-IG-00447	0	0	0	0	0	0	0	0	0	1	0
17-IG-00453	0	0	0	0	1	0	0	0	0	0	0
17-IG-00455	0	0	0	0	0	0	0	1	0	0	0
17-IG-00457	0	0	0	0	0	1	0	0	0	0	0
17-IG-00462	0	0	0	0	0	0	0	0	1	0	0
17-IG-00463	0	0	0	0	0	0	0	1	0	0	0
17-IG-00470	0	0	0	0	0	0	0	0	1	0	0
17-IG-00482	0	0	0	0	0	0	0	1	0	0	0
17-IG-00486	0	0	0	1	0	0	0	0	0	0	0
17-IG-00488	0	0	0	0	0	0	0	1	0	0	0
17-IG-00513	0	0	0	0	0	0	0	0	1	0	0
17-IS-00021	0	0	1	0	0	0	0	0	0	0	0
17-IS-00028	0	1	0	0	0	0	0	0	0	0	0
17-IS-00036	0	0	1	0	0	0	0	0	0	0	0
17-IS-00058	0	0	0	0	0	1	0	0	0	0	0
17-IS-00069	0	0	1	0	0	0	0	0	0	0	0
17-IS-00078	0	1	0	0	0	0	0	0	0	0	0
17-IS-00093	0	0	1	0	0	0	0	0	0	0	0
17-IS-00098	0	0	1	0	0	0	0	0	0	0	0
17-IS-00107	0	0	1	0	0	0	0	0	0	0	0
17-IS-00113	0	0	0	0	0	1	0	0	0	0	0
17-IS-00131	1	0	0	0	0	0	0	0	0	0	0
17-IS-00138	0	0	0	0	0	1	0	0	0	0	0
17-IS-00146	0	0	0	0	1	0	0	0	0	0	0
17-IS-00150	0	1	0	0	0	0	0	0	0	0	0
17-IS-00154	0	0	1	0	0	0	0	0	0	0	0
17-IS-00182	0	0	1	0	0	0	0	0	0	0	0
17-IS-00188	0	0	0	0	1	0	0	0	0	0	0
17-IS-00194	0	0	1	0	0	0	0	0	0	0	0
17-IS-00195	1	0	0	0	0	0	0	0	0	0	0
17-IS-00268	0	0	0	0	1	0	0	0	0	0	0
17-IS-00275	0	0	1	0	0	0	0	0	0	0	0
17-IS-00281	0	0	0	0	1	0	0	0	0	0	0
17-IS-00282	0	0	1	0	0	0	0	0	0	0	0
17-IS-00287	0	0	1	0	0	0	0	0	0	0	0
17-IS-00303	0	0	1	0	0	0	0	0	0	0	0
17-IS-00322	0	0	0	0	0	0	0	1	0	0	0
17-IS-00332	0	0	0	0	0	0	0	1	0	0	0
17-IS-00354	0	0	0	0	1	0	0	0	0	0	0
17-IS-00365	0	1	0	0	0	0	0	0	0	0	0
17-IS-00378	0	0	0	0	0	0	0	1	0	0	0
17-IS-00383	0	0	0	0	0	0	1	0	0	0	0
17-IS-00385	0	1	0	0	0	0	0	0	0	0	0
17-IS-00386	0	0	0	0	0	0	0	1	0	0	0
17-IS-00391	0	0	0	0	0	0	0	1	0	0	0
17-IS-00413	0	0	0	0	1	0	0	0	0	0	0
17-IS-00421	0	0	0	0	0	0	0	1	0	0	0
17-IS-00422	0	0	0	0	1	0	0	0	0	0	0
17-IS-00424	0	0	0	0	0	0	0	1	0	0	0
17-IS-00428	0	0	1	0	0	0	0	0	0	0	0
17-IS-00430	0	0	1	0	0	0	0	0	0	0	0
17-IS-00443	0	1	0	0	0	0	0	0	0	0	0
17-IS-00447	0	1	0	0	0	0	0	0	0	0	0
17-IS-00451	0	1	0	0	0	0	0	0	0	0	0
17-IS-00453	0	1	0	0	0	0	0	0	0	0	0
17-IS-00455	0	1	0	0	0	0	0	0	0	0	0
17-IS-00456	0	1	0	0	0	0	0	0	0	0	0
17-IS-00457	0	0	0	1	0	0	0	0	0	0	0
17-IS-00459	0	0	0	0	1	0	0	0	0	0	0
17-IS-00460	0	0	1	0	0	0	0	0	0	0	0
17-IS-00466	0	0	0	0	0	0	1	0	0	0	0
17-IS-00470	0	0	0	0	0	0	0	1	0	0	0
17-IS-00484	0	0	0	1	0	0	0	0	0	0	0
17-IS-00489	0	0	0	0	1	0	0	0	0	0	0
17-IS-00492	0	0	0	0	0	0	0	1	0	0	0
17-IS-00494	0	0	0	1	0	0	0	0	0	0	0
17-IS-00499	0	0	0	0	0	1	0	0	0	0	0
17-IS-00503	0	0	0	0	0	0	0	1	0	0	0
17-IS-00507	0	0	0	0	0	0	0	1	0	0	0
17-IS-00508	0	0	1	0	0	0	0	0	0	0	0
17-IS-00513	0	0	1	0	0	0	0	0	0	0	0
17-IS-00516	0	0	0	0	1	0	0	0	0	0	0
17-IS-00525	0	0	0	0	0	0	0	1	0	0	0
17-IS-00535	0	0	0	0	0	0	0	1	0	0	0
17-IS-00544	0	0	0	0	0	1	0	0	0	0	0
17-IS-00549	0	1	0	0	0	0	0	0	0	0	0
17-IS-00551	0	1	0	0	0	0	0	0	0	0	0
17-IS-00552	0	0	0	0	0	0	0	1	0	0	0
17-IS-00553	0	1	0	0	0	0	0	0	0	0	0
17-IS-00576	0	0	0	1	0	0	0	0	0	0	0
17-IS-00581	0	0	0	0	0	0	0	1	0	0	0
17-IS-00587	0	0	1	0	0	0	0	0	0	0	0
17-IS-00593	0	0	0	1	0	0	0	0	0	0	0
17-IS-00644	0	0	1	0	0	0	0	0	0	0	0
17-IS-00675	0	1	0	0	0	0	0	0	0	0	0
17-IS-00679	0	0	0	0	0	1	0	0	0	0	0
17-IS-00693	0	1	0	0	0	0	0	0	0	0	0
17-IS-00695	0	0	0	0	0	0	0	1	0	0	0
17-IS-00696	0	0	0	1	0	0	0	0	0	0	0
17-IS-00722	0	0	0	1	0	0	0	0	0	0	0
17-IS-00724	0	0	0	0	0	0	0	1	0	0	0
17-IS-00725	0	0	0	0	0	0	0	1	0	0	0
17-IS-00746	0	0	0	0	0	1	0	0	0	0	0
17-IS-00747	0	0	0	0	1	0	0	0	0	0	0
17-IS-00750	0	1	0	0	0	0	0	0	0	0	0
17-IS-00754	0	0	0	0	0	0	0	1	0	0	0
17-IS-00758	0	0	1	0	0	0	0	0	0	0	0
17-IS-00761	0	0	1	0	0	0	0	0	0	0	0
17-IS-00772	0	0	1	0	0	0	0	0	0	0	0
17-IS-00773	0	0	0	0	0	1	0	0	0	0	0
17-IS-00777	0	0	0	0	0	0	1	0	0	0	0
17-IS-00779	0	0	0	0	0	0	0	1	0	0	0
17-IS-00785	0	0	0	0	1	0	0	0	0	0	0
17-IS-00789	0	0	0	0	0	1	0	0	0	0	0
17-IS-00794	0	0	0	0	0	0	0	1	0	0	0
17-IS-00800	0	0	0	0	0	0	0	1	0	0	0
17-IS-00803	0	0	0	0	0	1	0	0	0	0	0
17-IS-00805	0	0	0	1	0	0	0	0	0	0	0
17-IS-00836	0	0	0	0	0	0	0	1	0	0	0
17-IS-00849	0	0	0	0	1	0	0	0	0	0	0
17-IS-00856	0	0	1	0	0	0	0	0	0	0	0
17-IS-00866	0	0	0	0	0	0	0	1	0	0	0
17-IS-00872	0	0	0	0	1	0	0	0	0	0	0
17-IS-00875	0	0	0	0	0	0	1	0	0	0	0
17-IS-00882	0	0	1	0	0	0	0	0	0	0	0
17-IS-00884	0	0	1	0	0	0	0	0	0	0	0
17-IS-00891	0	0	1	0	0	0	0	0	0	0	0
17-IS-00892	0	0	0	0	0	1	0	0	0	0	0
17-IS-00896	0	0	0	0	1	0	0	0	0	0	0
17-IS-00897	0	0	0	0	1	0	0	0	0	0	0
17-IS-00910	0	1	0	0	0	0	0	0	0	0	0
17-IS-00914	0	0	0	0	0	0	1	0	0	0	0
17-IS-00917	0	0	0	1	0	0	0	0	0	0	0
17-IS-00921	0	0	0	0	0	0	1	0	0	0	0
17-IS-00931	0	0	0	0	0	0	0	1	0	0	0
17-IS-00938	0	0	0	0	0	0	0	0	1	0	0
17-IS-00939	0	0	1	0	0	0	0	0	0	0	0
17-IS-00942	0	0	0	0	0	0	0	1	0	0	0
17-IS-00960	0	1	0	0	0	0	0	0	0	0	0
17-IS-00978	0	1	0	0	0	0	0	0	0	0	0
17-IS-01006	0	0	0	1	0	0	0	0	0	0	0
17-IS-01010	0	0	1	0	0	0	0	0	0	0	0
17-IS-01029	0	0	0	0	0	1	0	0	0	0	0
17-IS-01052	0	0	0	0	1	0	0	0	0	0	0
17-IS-01055	1	0	0	0	0	0	0	0	0	0	0
17-IS-01068	0	0	0	0	0	1	0	0	0	0	0
17-IS-01075	0	0	0	0	0	0	0	1	0	0	0
17-IS-01091	0	0	0	0	0	0	0	1	0	0	0
17-IS-01095	0	0	1	0	0	0	0	0	0	0	0
17-IS-01104	0	0	0	1	0	0	0	0	0	0	0
17-IS-01118	0	0	0	1	0	0	0	0	0	0	0
17-IS-01152	0	0	0	0	0	0	0	1	0	0	0
17-IS-01160	0	0	1	0	0	0	0	0	0	0	0
17-IS-01166	0	0	0	1	0	0	0	0	0	0	0
17-IS-01176	0	0	0	0	0	0	0	1	0	0	0
17-IS-01185	0	0	0	0	0	0	0	1	0	0	0
17-IS-01187	0	0	1	0	0	0	0	0	0	0	0
17-IS-01191	0	0	0	0	1	0	0	0	0	0	0
17-IS-01195	0	0	0	0	0	0	1	0	0	0	0
17-IS-01199	0	0	0	1	0	0	0	0	0	0	0
17-IS-01241	0	0	1	0	0	0	0	0	0	0	0
17-IS-01246	0	1	0	0	0	0	0	0	0	0	0
17-IS-01247	0	0	0	0	0	0	0	1	0	0	0
17-IS-01252	0	0	0	0	0	1	0	0	0	0	0
17-IS-01264	0	1	0	0	0	0	0	0	0	0	0
17-IS-01266	0	0	1	0	0	0	0	0	0	0	0
17-IS-01268	0	0	1	0	0	0	0	0	0	0	0
17-IS-01288	0	0	0	0	0	0	0	1	0	0	0
17-IS-01306	0	1	0	0	0	0	0	0	0	0	0
17-IS-01314	0	1	0	0	0	0	0	0	0	0	0
17-IS-01321	0	0	1	0	0	0	0	0	0	0	0
17-IS-01329	0	0	0	0	0	0	0	1	0	0	0
17-IS-01330	0	0	1	0	0	0	0	0	0	0	0
17-IS-01337	0	0	0	1	0	0	0	0	0	0	0
17-IS-01357	0	0	0	0	0	0	0	1	0	0	0
17-IS-01361	0	0	1	0	0	0	0	0	0	0	0
17-IS-01383	0	0	0	0	1	0	0	0	0	0	0
17-IS-01413	0	0	0	1	0	0	0	0	0	0	0
17-IS-01430	0	0	0	0	0	0	0	1	0	0	0
17-IS-01468	0	0	0	0	0	0	0	1	0	0	0
17-IS-01475	0	0	0	0	0	1	0	0	0	0	0

## Sheet: NP
	Group 3C 2a	Group 3C 2a 1	Group 3C 2a 1 (2)	Group 3C 2a 1a	Group 3C 2a 1a (2)	Group 3C 2a 1b	Group 3C 2a 2	Group 3C 2a 3	Group 1
16-IG-0682	0	0	0	0	1	0	0	0	0
16-IG-0711	0	0	1	0	0	0	0	0	0
16-IG-0712	0	0	0	0	0	0	0	1	0
16-IG-0720	0	0	0	0	0	0	0	1	0
17-IG-00003	0	1	0	0	0	0	0	0	0
17-IG-00007	0	1	0	0	0	0	0	0	0
17-IG-00020	0	0	1	0	0	0	0	0	0
17-IG-00023	0	0	0	0	0	0	0	0	1
17-IG-00027	0	1	0	0	0	0	0	0	0
17-IG-00033	0	0	0	0	0	0	0	0	1
17-IG-00037	0	0	0	0	0	0	0	0	1
17-IG-00040	0	0	0	0	0	0	0	0	1
17-IG-00042	0	0	0	1	0	0	0	0	0
17-IG-00044	0	0	1	0	0	0	0	0	0
17-IG-00045	0	0	0	1	0	0	0	0	0
17-IG-00046	0	0	0	1	0	0	0	0	0
17-IG-00051	0	1	0	0	0	0	0	0	0
17-IG-00054	0	0	1	0	0	0	0	0	0
17-IG-00059	0	0	1	0	0	0	0	0	0
17-IG-00062	0	0	0	0	0	1	0	0	0
17-IG-00070	0	0	0	0	1	0	0	0	0
17-IG-00071	0	0	1	0	0	0	0	0	0
17-IG-00072	0	0	0	0	0	0	0	1	0
17-IG-00076	0	0	1	0	0	0	0	0	0
17-IG-00088	0	0	1	0	0	0	0	0	0
17-IG-00090	0	0	0	0	0	0	0	0	1
17-IG-00096	0	0	0	0	0	0	0	0	1
17-IG-00099	0	0	0	0	1	0	0	0	0
17-IG-00124	0	0	0	0	0	0	0	1	0
17-IG-00125	0	0	0	0	0	0	0	1	0
17-IG-00128	0	0	0	1	0	0	0	0	0
17-IG-00186	0	0	1	0	0	0	0	0	0
17-IG-00205	0	0	1	0	0	0	0	0	0
17-IG-00209	0	0	0	0	1	0	0	0	0
17-IG-00218	0	0	0	0	0	0	0	1	0
17-IG-00219	0	0	1	0	0	0	0	0	0
17-IG-00226	0	0	1	0	0	0	0	0	0
17-IG-00232	0	0	0	0	0	0	0	0	1
17-IG-00237	0	0	0	0	0	0	0	0	1
17-IG-00240	0	0	0	0	1	0	0	0	0
17-IG-00242	0	0	0	0	1	0	0	0	0
17-IG-00244	0	0	0	0	0	0	0	0	1
17-IG-00246	0	0	0	0	0	0	0	1	0
17-IG-00254	0	0	1	0	0	0	0	0	0
17-IG-00259	0	1	0	0	0	0	0	0	0
17-IG-00260	0	0	0	1	0	0	0	0	0
17-IG-00269	0	0	1	0	0	0	0	0	0
17-IG-00271	0	0	0	0	0	1	0	0	0
17-IG-00281	0	0	0	0	0	0	0	1	0
17-IG-00294	0	0	0	0	0	0	0	1	0
17-IG-00296	0	0	0	0	0	0	0	0	1
17-IG-00297	0	0	0	0	1	0	0	0	0
17-IG-00300	0	0	0	1	0	0	0	0	0
17-IG-00303	0	0	0	1	0	0	0	0	0
17-IG-00307	0	1	0	0	0	0	0	0	0
17-IG-00311	0	0	0	0	0	1	0	0	0
17-IG-00317	0	0	0	0	0	0	0	1	0
17-IG-00323	0	0	0	0	1	0	0	0	0
17-IG-00324	0	0	0	0	0	0	0	0	1
17-IG-00326	0	1	0	0	0	0	0	0	0
17-IG-00336	0	0	0	0	0	0	0	1	0
17-IG-00340	0	0	0	0	0	0	0	0	1
17-IG-00341	0	0	0	0	0	0	0	1	0
17-IG-00354	0	0	0	1	0	0	0	0	0
17-IG-00369	0	0	0	1	0	0	0	0	0
17-IG-00373	0	0	0	0	1	0	0	0	0
17-IG-00379	0	0	1	0	0	0	0	0	0
17-IG-00383	0	0	0	0	1	0	0	0	0
17-IG-00386	0	0	0	0	0	0	0	1	0
17-IG-00408	1	0	0	0	0	0	0	0	0
17-IG-00409	0	0	0	0	0	0	0	0	1
17-IG-00412	0	1	0	0	0	0	0	0	0
17-IG-00416	0	0	1	0	0	0	0	0	0
17-IG-00427	0	0	0	0	0	0	0	0	1
17-IG-00428	0	0	0	0	0	0	0	1	0
17-IG-00433	0	0	0	0	0	0	0	0	1
17-IG-00434	0	1	0	0	0	0	0	0	0
17-IG-00437	0	0	0	1	0	0	0	0	0
17-IG-00438	0	0	0	0	0	0	0	1	0
17-IG-00441	0	0	1	0	0	0	0	0	0
17-IG-00442	0	0	0	0	0	0	0	1	0
17-IG-00443	0	0	0	0	0	0	0	1	0
17-IG-00447	0	1	0	0	0	0	0	0	0
17-IG-00453	0	0	1	0	0	0	0	0	0
17-IG-00455	0	0	0	0	0	0	0	1	0
17-IG-00457	0	0	0	0	0	1	0	0	0
17-IG-00462	0	0	0	0	0	0	0	0	1
17-IG-00463	0	0	0	0	0	0	0	1	0
17-IG-00470	0	0	0	0	0	0	0	0	1
17-IG-00482	0	0	0	0	0	0	0	1	0
17-IG-00486	0	0	0	0	1	0	0	0	0
17-IG-00488	0	0	0	0	0	0	0	1	0
17-IG-00513	0	0	0	0	0	0	0	0	1
17-IS-00021	0	0	1	0	0	0	0	0	0
17-IS-00028	0	0	1	0	0	0	0	0	0
17-IS-00036	0	0	1	0	0	0	0	0	0
17-IS-00058	0	0	0	0	0	1	0	0	0
17-IS-00069	0	0	1	0	0	0	0	0	0
17-IS-00078	0	0	0	0	1	0	0	0	0
17-IS-00093	0	0	1	0	0	0	0	0	0
17-IS-00098	0	0	1	0	0	0	0	0	0
17-IS-00107	0	0	1	0	0	0	0	0	0
17-IS-00113	0	0	0	0	0	1	0	0	0
17-IS-00131	1	0	0	0	0	0	0	0	0
17-IS-00138	0	0	0	0	0	1	0	0	0
17-IS-00146	0	0	0	0	1	0	0	0	0
17-IS-00150	0	0	0	0	1	0	0	0	0
17-IS-00154	0	0	1	0	0	0	0	0	0
17-IS-00182	0	0	1	0	0	0	0	0	0
17-IS-00188	0	0	0	0	1	0	0	0	0
17-IS-00194	0	0	1	0	0	0	0	0	0
17-IS-00195	1	0	0	0	0	0	0	0	0
17-IS-00268	0	0	0	0	1	0	0	0	0
17-IS-00275	0	0	1	0	0	0	0	0	0
17-IS-00281	0	0	0	0	1	0	0	0	0
17-IS-00282	0	0	0	0	0	0	0	1	0
17-IS-00287	0	0	1	0	0	0	0	0	0
17-IS-00303	0	1	0	0	0	0	0	0	0
17-IS-00322	0	0	0	0	0	0	0	1	0
17-IS-00332	0	0	0	0	0	0	0	1	0
17-IS-00354	0	0	0	0	1	0	0	0	0
17-IS-00365	0	0	1	0	0	0	0	0	0
17-IS-00378	0	0	0	0	0	0	0	1	0
17-IS-00383	0	0	0	0	0	0	1	0	0
17-IS-00385	0	1	0	0	0	0	0	0	0
17-IS-00386	0	0	0	0	0	0	0	1	0
17-IS-00391	0	0	0	0	0	0	0	1	0
17-IS-00413	0	0	0	0	1	0	0	0	0
17-IS-00421	0	0	0	0	0	0	0	1	0
17-IS-00422	0	0	0	0	1	0	0	0	0
17-IS-00424	0	0	0	0	0	0	0	1	0
17-IS-00428	0	0	1	0	0	0	0	0	0
17-IS-00430	0	0	1	0	0	0	0	0	0
17-IS-00443	0	0	0	0	1	0	0	0	0
17-IS-00447	0	0	0	0	1	0	0	0	0
17-IS-00451	0	0	0	0	1	0	0	0	0
17-IS-00453	0	1	0	0	0	0	0	0	0
17-IS-00455	0	0	0	0	1	0	0	0	0
17-IS-00456	0	0	0	0	1	0	0	0	0
17-IS-00457	0	0	0	0	1	0	0	0	0
17-IS-00459	0	0	0	0	1	0	0	0	0
17-IS-00460	0	0	1	0	0	0	0	0	0
17-IS-00466	0	0	0	0	0	0	1	0	0
17-IS-00470	0	0	0	0	0	0	0	1	0
17-IS-00484	0	0	0	1	0	0	0	0	0
17-IS-00489	0	0	0	0	1	0	0	0	0
17-IS-00492	0	0	0	0	0	0	0	1	0
17-IS-00494	0	0	0	1	0	0	0	0	0
17-IS-00499	0	0	0	0	0	1	0	0	0
17-IS-00503	0	0	0	0	0	0	0	1	0
17-IS-00507	0	0	0	0	0	0	0	1	0
17-IS-00508	0	0	1	0	0	0	0	0	0
17-IS-00513	0	0	1	0	0	0	0	0	0
17-IS-00516	0	0	0	0	1	0	0	0	0
17-IS-00525	0	0	0	0	0	0	0	1	0
17-IS-00535	0	0	0	0	0	0	0	1	0
17-IS-00544	0	0	0	0	0	1	0	0	0
17-IS-00549	0	1	0	0	0	0	0	0	0
17-IS-00551	0	1	0	0	0	0	0	0	0
17-IS-00552	0	0	0	0	0	0	0	1	0
17-IS-00553	0	1	0	0	0	0	0	0	0
17-IS-00576	0	0	0	1	0	0	0	0	0
17-IS-00581	0	0	0	0	0	0	0	1	0
17-IS-00587	0	0	1	0	0	0	0	0	0
17-IS-00593	0	0	0	1	0	0	0	0	0
17-IS-00644	0	1	0	0	0	0	0	0	0
17-IS-00675	0	1	0	0	0	0	0	0	0
17-IS-00679	0	0	0	0	0	1	0	0	0
17-IS-00693	0	0	0	0	1	0	0	0	0
17-IS-00695	0	0	0	0	0	0	0	1	0
17-IS-00696	0	0	0	0	1	0	0	0	0
17-IS-00722	0	0	0	1	0	0	0	0	0
17-IS-00724	0	0	0	0	0	0	0	1	0
17-IS-00725	0	0	0	0	0	0	0	1	0
17-IS-00746	0	0	0	0	0	1	0	0	0
17-IS-00747	0	0	0	0	1	0	0	0	0
17-IS-00750	0	0	0	0	1	0	0	0	0
17-IS-00754	0	0	0	0	0	0	0	1	0
17-IS-00758	0	0	1	0	0	0	0	0	0
17-IS-00761	0	0	1	0	0	0	0	0	0
17-IS-00772	0	0	1	0	0	0	0	0	0
17-IS-00773	0	0	0	0	0	1	0	0	0
17-IS-00777	0	0	0	0	0	0	1	0	0
17-IS-00779	0	0	0	0	0	0	0	1	0
17-IS-00785	0	0	0	0	1	0	0	0	0
17-IS-00789	0	0	0	0	0	1	0	0	0
17-IS-00794	0	0	0	0	0	0	0	1	0
17-IS-00800	0	0	0	0	0	0	0	1	0
17-IS-00803	0	0	0	0	0	1	0	0	0
17-IS-00805	0	0	0	1	0	0	0	0	0
17-IS-00836	0	0	0	0	0	0	0	1	0
17-IS-00849	0	0	0	0	1	0	0	0	0
17-IS-00856	0	0	1	0	0	0	0	0	0
17-IS-00866	0	0	0	0	0	0	0	1	0
17-IS-00872	0	0	1	0	0	0	0	0	0
17-IS-00875	0	0	0	0	0	0	1	0	0
17-IS-00882	0	0	1	0	0	0	0	0	0
17-IS-00884	0	0	1	0	0	0	0	0	0
17-IS-00891	0	0	1	0	0	0	0	0	0
17-IS-00892	0	0	0	0	0	1	0	0	0
17-IS-00896	0	0	0	0	1	0	0	0	0
17-IS-00897	0	0	1	0	0	0	0	0	0
17-IS-00910	0	0	1	0	0	0	0	0	0
17-IS-00914	0	0	0	0	0	0	1	0	0
17-IS-00917	0	0	0	1	0	0	0	0	0
17-IS-00921	0	0	0	0	0	0	1	0	0
17-IS-00931	0	0	0	0	0	0	0	1	0
17-IS-00938	0	0	0	0	0	0	0	0	1
17-IS-00939	0	0	1	0	0	0	0	0	0
17-IS-00942	0	0	0	0	0	0	0	1	0
17-IS-00960	0	0	1	0	0	0	0	0	0
17-IS-00978	0	1	0	0	0	0	0	0	0
17-IS-01006	0	0	0	1	0	0	0	0	0
17-IS-01010	0	0	1	0	0	0	0	0	0
17-IS-01029	0	0	0	0	0	1	0	0	0
17-IS-01052	0	0	0	0	1	0	0	0	0
17-IS-01055	1	0	0	0	0	0	0	0	0
17-IS-01068	0	0	0	0	0	1	0	0	0
17-IS-01075	0	0	0	0	0	0	0	1	0
17-IS-01091	0	0	0	0	0	0	0	1	0
17-IS-01095	0	0	1	0	0	0	0	0	0
17-IS-01104	0	0	0	1	0	0	0	0	0
17-IS-01118	0	0	0	1	0	0	0	0	0
17-IS-01152	0	0	0	0	0	0	0	1	0
17-IS-01160	0	0	1	0	0	0	0	0	0
17-IS-01166	0	0	0	1	0	0	0	0	0
17-IS-01176	0	0	0	0	0	0	0	1	0
17-IS-01185	0	0	0	0	0	0	0	1	0
17-IS-01187	0	0	1	0	0	0	0	0	0
17-IS-01191	0	0	0	0	1	0	0	0	0
17-IS-01195	0	0	0	0	0	0	1	0	0
17-IS-01199	0	0	0	0	1	0	0	0	0
17-IS-01241	0	0	1	0	0	0	0	0	0
17-IS-01246	0	0	1	0	0	0	0	0	0
17-IS-01247	0	0	0	0	0	0	0	1	0
17-IS-01252	0	0	0	0	0	1	0	0	0
17-IS-01264	0	1	0	0	0	0	0	0	0
17-IS-01266	0	0	1	0	0	0	0	0	0
17-IS-01268	0	0	1	0	0	0	0	0	0
17-IS-01288	0	0	0	0	0	0	0	1	0
17-IS-01306	0	1	0	0	0	0	0	0	0
17-IS-01314	0	1	0	0	0	0	0	0	0
17-IS-01321	0	0	1	0	0	0	0	0	0
17-IS-01329	0	0	0	0	0	0	0	1	0
17-IS-01330	0	0	1	0	0	0	0	0	0
17-IS-01337	0	0	0	1	0	0	0	0	0
17-IS-01357	0	0	0	0	0	0	0	1	0
17-IS-01361	0	0	1	0	0	0	0	0	0
17-IS-01383	0	0	0	0	1	0	0	0	0
17-IS-01413	0	0	0	1	0	0	0	0	0
17-IS-01430	0	0	0	0	0	0	0	1	0
17-IS-01468	0	0	0	0	0	0	0	1	0
17-IS-01475	0	0	0	0	0	1	0	0	0

## Sheet: NA
	Group 3C 2a	Group 3C 2a 1	Group 3C 2a 1 (2)	Group 3C 2a 1a	Group 3C 2a 1a (2)	Group 3C 2a 1b	Group 3C 2a 2	Group 3C 2a 3	Group 1	NA 1
16-IG-0682	0	0	0	0	1	0	0	0	0	0
16-IG-0711	0	0	1	0	0	0	0	0	0	0
16-IG-0712	0	0	0	0	0	0	0	1	0	0
16-IG-0720	0	0	0	0	0	0	0	0	1	0
17-IG-00003	0	0	0	0	0	0	0	0	1	0
17-IG-00007	0	1	0	0	0	0	0	0	0	0
17-IG-00020	0	0	1	0	0	0	0	0	0	0
17-IG-00023	0	0	0	0	0	0	0	0	1	0
17-IG-00027	0	1	0	0	0	0	0	0	0	0
17-IG-00033	0	0	0	0	0	0	0	0	1	0
17-IG-00037	0	0	0	0	0	0	0	0	1	0
17-IG-00040	0	0	0	0	0	0	0	0	1	0
17-IG-00042	0	0	0	1	0	0	0	0	0	0
17-IG-00044	0	0	1	0	0	0	0	0	0	0
17-IG-00045	0	0	0	1	0	0	0	0	0	0
17-IG-00046	0	0	0	1	0	0	0	0	0	0
17-IG-00051	0	1	0	0	0	0	0	0	0	0
17-IG-00054	0	0	1	0	0	0	0	0	0	0
17-IG-00059	0	0	1	0	0	0	0	0	0	0
17-IG-00062	0	0	0	0	0	1	0	0	0	0
17-IG-00070	0	0	0	0	1	0	0	0	0	0
17-IG-00071	0	0	1	0	0	0	0	0	0	0
17-IG-00072	0	0	0	0	0	0	0	1	0	0
17-IG-00076	0	0	1	0	0	0	0	0	0	0
17-IG-00088	0	0	1	0	0	0	0	0	0	0
17-IG-00090	0	0	0	0	0	0	0	0	1	0
17-IG-00096	0	0	0	0	0	0	0	0	1	0
17-IG-00099	0	0	0	0	0	0	0	0	0	1
17-IG-00124	0	0	0	0	0	0	0	1	0	0
17-IG-00125	0	0	0	0	0	0	0	1	0	0
17-IG-00128	0	0	0	0	0	0	0	0	1	0
17-IG-00186	0	0	1	0	0	0	0	0	0	0
17-IG-00205	0	0	1	0	0	0	0	0	0	0
17-IG-00209	0	0	0	0	0	0	0	0	1	0
17-IG-00218	0	0	0	0	0	0	0	1	0	0
17-IG-00219	0	0	1	0	0	0	0	0	0	0
17-IG-00226	0	0	1	0	0	0	0	0	0	0
17-IG-00232	0	0	0	0	0	0	0	0	1	0
17-IG-00237	0	0	0	0	0	0	0	1	0	0
17-IG-00240	0	0	0	0	1	0	0	0	0	0
17-IG-00242	0	0	0	0	1	0	0	0	0	0
17-IG-00244	0	0	0	0	0	0	1	0	0	0
17-IG-00246	0	0	0	0	0	0	0	1	0	0
17-IG-00254	0	0	1	0	0	0	0	0	0	0
17-IG-00259	0	1	0	0	0	0	0	0	0	0
17-IG-00260	0	0	0	1	0	0	0	0	0	0
17-IG-00269	0	0	1	0	0	0	0	0	0	0
17-IG-00271	0	0	0	0	0	0	0	0	0	1
17-IG-00281	0	0	0	0	0	0	0	1	0	0
17-IG-00294	0	0	0	0	0	0	0	1	0	0
17-IG-00296	0	0	0	0	0	0	0	0	1	0
17-IG-00297	0	0	0	0	0	0	0	0	0	1
17-IG-00300	0	0	0	1	0	0	0	0	0	0
17-IG-00303	0	0	0	1	0	0	0	0	0	0
17-IG-00307	0	1	0	0	0	0	0	0	0	0
17-IG-00311	0	0	0	0	0	0	0	0	0	1
17-IG-00317	0	0	0	0	0	0	0	1	0	0
17-IG-00323	0	0	0	0	0	0	0	0	0	1
17-IG-00324	0	0	0	0	0	0	0	0	1	0
17-IG-00326	0	1	0	0	0	0	0	0	0	0
17-IG-00336	0	0	0	0	0	0	0	1	0	0
17-IG-00340	0	0	1	0	0	0	0	0	0	0
17-IG-00341	0	0	0	0	0	0	0	1	0	0
17-IG-00354	0	0	0	1	0	0	0	0	0	0
17-IG-00369	0	0	0	1	0	0	0	0	0	0
17-IG-00373	0	0	0	0	1	0	0	0	0	0
17-IG-00379	0	0	1	0	0	0	0	0	0	0
17-IG-00383	0	0	0	0	1	0	0	0	0	0
17-IG-00386	0	0	0	0	0	0	0	1	0	0
17-IG-00408	1	0	0	0	0	0	0	0	0	0
17-IG-00409	0	0	1	0	0	0	0	0	0	0
17-IG-00412	0	1	0	0	0	0	0	0	0	0
17-IG-00416	0	0	1	0	0	0	0	0	0	0
17-IG-00427	0	0	0	0	0	0	0	0	1	0
17-IG-00428	0	0	0	0	0	0	0	1	0	0
17-IG-00433	0	0	0	0	0	0	0	0	1	0
17-IG-00434	0	1	0	0	0	0	0	0	0	0
17-IG-00437	0	0	0	1	0	0	0	0	0	0
17-IG-00438	0	0	0	0	0	0	0	1	0	0
17-IG-00441	0	0	1	0	0	0	0	0	0	0
17-IG-00442	0	0	0	0	0	0	0	1	0	0
17-IG-00443	0	0	0	0	0	0	0	1	0	0
17-IG-00447	0	1	0	0	0	0	0	0	0	0
17-IG-00453	0	0	1	0	0	0	0	0	0	0
17-IG-00455	0	0	0	0	0	0	0	1	0	0
17-IG-00457	0	0	0	0	0	1	0	0	0	0
17-IG-00462	0	0	0	0	0	0	0	0	1	0
17-IG-00463	0	0	0	0	0	0	0	1	0	0
17-IG-00470	0	0	0	0	0	0	0	0	1	0
17-IG-00482	0	0	0	0	0	0	0	1	0	0
17-IG-00486	0	0	0	0	0	0	0	0	1	0
17-IG-00488	0	0	0	0	0	0	0	1	0	0
17-IG-00513	0	0	1	0	0	0	0	0	0	0
17-IS-00021	0	0	1	0	0	0	0	0	0	0
17-IS-00028	0	0	1	0	0	0	0	0	0	0
17-IS-00036	0	0	1	0	0	0	0	0	0	0
17-IS-00058	0	0	0	0	0	1	0	0	0	0
17-IS-00069	0	0	1	0	0	0	0	0	0	0
17-IS-00078	0	0	0	0	1	0	0	0	0	0
17-IS-00093	0	0	1	0	0	0	0	0	0	0
17-IS-00098	0	0	1	0	0	0	0	0	0	0
17-IS-00107	0	0	1	0	0	0	0	0	0	0
17-IS-00113	0	0	0	0	0	0	0	0	0	1
17-IS-00131	1	0	0	0	0	0	0	0	0	0
17-IS-00138	0	0	0	0	0	1	0	0	0	0
17-IS-00146	0	0	0	0	1	0	0	0	0	0
17-IS-00150	0	0	0	0	1	0	0	0	0	0
17-IS-00154	0	0	1	0	0	0	0	0	0	0
17-IS-00182	0	0	1	0	0	0	0	0	0	0
17-IS-00188	0	0	0	0	1	0	0	0	0	0
17-IS-00194	0	0	1	0	0	0	0	0	0	0
17-IS-00195	1	0	0	0	0	0	0	0	0	0
17-IS-00268	0	0	0	0	1	0	0	0	0	0
17-IS-00275	0	0	1	0	0	0	0	0	0	0
17-IS-00281	0	0	0	0	1	0	0	0	0	0
17-IS-00282	0	0	0	0	0	0	0	1	0	0
17-IS-00287	0	0	1	0	0	0	0	0	0	0
17-IS-00303	0	1	0	0	0	0	0	0	0	0
17-IS-00322	0	0	0	1	0	0	0	0	0	0
17-IS-00332	0	0	0	0	0	0	0	1	0	0
17-IS-00354	0	0	0	0	1	0	0	0	0	0
17-IS-00365	0	0	1	0	0	0	0	0	0	0
17-IS-00378	0	0	0	0	0	0	0	1	0	0
17-IS-00383	0	0	0	0	0	0	1	0	0	0
17-IS-00385	0	1	0	0	0	0	0	0	0	0
17-IS-00386	0	0	0	0	0	0	0	1	0	0
17-IS-00391	0	0	0	0	0	0	0	1	0	0
17-IS-00413	0	0	0	0	0	0	0	0	0	1
17-IS-00421	0	0	0	0	0	0	0	1	0	0
17-IS-00422	0	0	0	0	0	0	0	0	0	1
17-IS-00424	0	0	0	0	0	0	0	1	0	0
17-IS-00428	0	0	1	0	0	0	0	0	0	0
17-IS-00430	0	0	1	0	0	0	0	0	0	0
17-IS-00443	0	0	0	0	1	0	0	0	0	0
17-IS-00447	0	0	0	0	1	0	0	0	0	0
17-IS-00451	0	0	1	0	0	0	0	0	0	0
17-IS-00453	0	1	0	0	0	0	0	0	0	0
17-IS-00455	0	0	1	0	0	0	0	0	0	0
17-IS-00456	0	0	0	0	1	0	0	0	0	0
17-IS-00457	0	0	0	1	0	0	0	0	0	0
17-IS-00459	0	0	0	0	1	0	0	0	0	0
17-IS-00460	0	0	1	0	0	0	0	0	0	0
17-IS-00466	0	0	0	0	0	0	1	0	0	0
17-IS-00470	0	0	0	0	0	0	0	1	0	0
17-IS-00484	0	0	0	1	0	0	0	0	0	0
17-IS-00489	0	0	0	0	1	0	0	0	0	0
17-IS-00492	0	0	0	0	0	0	0	1	0	0
17-IS-00494	0	0	0	1	0	0	0	0	0	0
17-IS-00499	0	0	0	0	0	0	0	0	0	1
17-IS-00503	0	0	0	0	0	0	0	1	0	0
17-IS-00507	0	0	0	0	0	0	0	1	0	0
17-IS-00508	0	0	1	0	0	0	0	0	0	0
17-IS-00513	0	0	1	0	0	0	0	0	0	0
17-IS-00516	0	0	0	0	0	0	0	0	0	1
17-IS-00525	0	1	0	0	0	0	0	0	0	0
17-IS-00535	0	0	0	0	0	0	0	1	0	0
17-IS-00544	0	0	0	0	0	0	0	0	0	1
17-IS-00549	0	1	0	0	0	0	0	0	0	0
17-IS-00551	0	1	0	0	0	0	0	0	0	0
17-IS-00552	0	0	0	0	0	0	0	1	0	0
17-IS-00553	0	1	0	0	0	0	0	0	0	0
17-IS-00576	0	0	0	1	0	0	0	0	0	0
17-IS-00581	0	0	0	0	0	0	0	1	0	0
17-IS-00587	0	0	1	0	0	0	0	0	0	0
17-IS-00593	0	0	0	1	0	0	0	0	0	0
17-IS-00644	0	1	0	0	0	0	0	0	0	0
17-IS-00675	0	1	0	0	0	0	0	0	0	0
17-IS-00679	0	0	0	0	0	0	0	0	0	1
17-IS-00693	0	0	0	0	1	0	0	0	0	0
17-IS-00695	0	0	0	0	0	0	0	1	0	0
17-IS-00696	0	0	0	1	0	0	0	0	0	0
17-IS-00722	0	0	1	0	0	0	0	0	0	0
17-IS-00724	0	0	0	0	0	0	0	1	0	0
17-IS-00725	0	0	0	0	0	0	0	1	0	0
17-IS-00746	0	0	0	0	0	0	0	0	0	1
17-IS-00747	0	0	0	0	1	0	0	0	0	0
17-IS-00750	0	0	1	0	0	0	0	0	0	0
17-IS-00754	0	0	0	0	0	0	0	1	0	0
17-IS-00758	0	0	1	0	0	0	0	0	0	0
17-IS-00761	0	0	1	0	0	0	0	0	0	0
17-IS-00772	0	0	1	0	0	0	0	0	0	0
17-IS-00773	0	0	0	0	0	1	0	0	0	0
17-IS-00777	0	0	0	0	0	0	1	0	0	0
17-IS-00779	0	0	0	0	0	0	0	1	0	0
17-IS-00785	0	0	0	0	1	0	0	0	0	0
17-IS-00789	0	0	0	0	0	1	0	0	0	0
17-IS-00794	0	0	0	0	0	0	0	1	0	0
17-IS-00800	0	0	0	0	0	0	0	1	0	0
17-IS-00803	0	0	0	0	0	1	0	0	0	0
17-IS-00805	0	0	0	1	0	0	0	0	0	0
17-IS-00836	0	0	0	0	0	0	0	1	0	0
17-IS-00849	0	0	0	0	1	0	0	0	0	0
17-IS-00856	0	0	1	0	0	0	0	0	0	0
17-IS-00866	0	0	0	0	0	0	0	1	0	0
17-IS-00872	0	0	1	0	0	0	0	0	0	0
17-IS-00875	0	0	0	0	0	0	1	0	0	0
17-IS-00882	0	0	1	0	0	0	0	0	0	0
17-IS-00884	0	0	1	0	0	0	0	0	0	0
17-IS-00891	0	0	1	0	0	0	0	0	0	0
17-IS-00892	0	0	0	0	0	0	0	0	0	1
17-IS-00896	0	0	0	0	1	0	0	0	0	0
17-IS-00897	0	0	1	0	0	0	0	0	0	0
17-IS-00910	0	0	1	0	0	0	0	0	0	0
17-IS-00914	0	0	0	0	0	0	1	0	0	0
17-IS-00917	0	0	0	1	0	0	0	0	0	0
17-IS-00921	0	0	0	0	0	0	1	0	0	0
17-IS-00931	0	0	0	0	0	0	0	1	0	0
17-IS-00938	0	0	0	0	0	0	0	0	1	0
17-IS-00939	0	0	1	0	0	0	0	0	0	0
17-IS-00942	0	0	0	0	0	0	0	1	0	0
17-IS-00960	0	0	1	0	0	0	0	0	0	0
17-IS-00978	0	1	0	0	0	0	0	0	0	0
17-IS-01006	0	0	0	1	0	0	0	0	0	0
17-IS-01010	0	0	1	0	0	0	0	0	0	0
17-IS-01029	0	0	0	0	0	1	0	0	0	0
17-IS-01052	0	0	0	0	1	0	0	0	0	0
17-IS-01055	1	0	0	0	0	0	0	0	0	0
17-IS-01068	0	0	0	0	0	0	0	0	0	1
17-IS-01075	0	0	0	0	0	0	0	1	0	0
17-IS-01091	0	0	0	0	0	0	0	1	0	0
17-IS-01095	0	0	1	0	0	0	0	0	0	0
17-IS-01104	0	0	0	1	0	0	0	0	0	0
17-IS-01118	0	0	0	1	0	0	0	0	0	0
17-IS-01152	0	0	0	0	0	0	0	1	0	0
17-IS-01160	0	0	1	0	0	0	0	0	0	0
17-IS-01166	0	0	0	1	0	0	0	0	0	0
17-IS-01176	0	0	0	0	0	0	0	1	0	0
17-IS-01185	0	0	0	0	0	0	0	1	0	0
17-IS-01187	0	0	1	0	0	0	0	0	0	0
17-IS-01191	0	0	0	0	1	0	0	0	0	0
17-IS-01195	0	0	0	0	0	0	1	0	0	0
17-IS-01199	0	0	0	1	0	0	0	0	0	0
17-IS-01241	0	0	1	0	0	0	0	0	0	0
17-IS-01246	0	0	1	0	0	0	0	0	0	0
17-IS-01247	0	0	0	0	0	0	0	1	0	0
17-IS-01252	0	0	0	0	0	0	0	0	0	1
17-IS-01264	0	1	0	0	0	0	0	0	0	0
17-IS-01266	0	0	1	0	0	0	0	0	0	0
17-IS-01268	0	0	1	0	0	0	0	0	0	0
17-IS-01288	0	0	0	0	0	0	0	1	0	0
17-IS-01306	0	1	0	0	0	0	0	0	0	0
17-IS-01314	0	1	0	0	0	0	0	0	0	0
17-IS-01321	0	0	1	0	0	0	0	0	0	0
17-IS-01329	0	0	0	1	0	0	0	0	0	0
17-IS-01330	0	0	1	0	0	0	0	0	0	0
17-IS-01337	0	0	0	1	0	0	0	0	0	0
17-IS-01357	0	0	0	0	0	0	0	1	0	0
17-IS-01361	0	0	1	0	0	0	0	0	0	0
17-IS-01383	0	0	0	0	1	0	0	0	0	0
17-IS-01413	0	0	0	1	0	0	0	0	0	0
17-IS-01430	0	0	0	0	0	0	0	1	0	0
17-IS-01468	0	0	0	0	0	0	0	1	0	0
17-IS-01475	0	0	0	0	0	1	0	0	0	0

## Sheet: MP
	Group 3C 2a	Group 3C 2a 1	Group 3C 2a 1 (2)	Group 3C 2a 1a	Group 3C 2a 1a (2)	Group 3C 2a 1b	Group 3C 2a 2	Group 3C 2a 3	MP1	MP2
16-IG-0682	0	0	0	0	1	0	0	0	0	0
16-IG-0711	0	0	0	0	0	0	0	0	1	0
16-IG-0712	0	0	0	0	0	0	0	0	1	0
16-IG-0720	0	0	0	0	0	0	0	1	0	0
17-IG-00003	0	0	0	0	0	0	0	0	0	1
17-IG-00007	0	1	0	0	0	0	0	0	0	0
17-IG-00020	0	0	1	0	0	0	0	0	0	0
17-IG-00023	0	0	0	1	0	0	0	0	0	0
17-IG-00027	0	1	0	0	0	0	0	0	0	0
17-IG-00033	0	0	0	1	0	0	0	0	0	0
17-IG-00037	0	0	0	1	0	0	0	0	0	0
17-IG-00040	0	0	0	0	0	0	0	0	0	1
17-IG-00042	0	0	0	1	0	0	0	0	0	0
17-IG-00044	0	0	1	0	0	0	0	0	0	0
17-IG-00045	0	0	0	1	0	0	0	0	0	0
17-IG-00046	0	0	0	1	0	0	0	0	0	0
17-IG-00051	0	0	0	0	0	0	0	0	0	1
17-IG-00054	0	0	0	0	0	0	0	0	1	0
17-IG-00059	0	0	1	0	0	0	0	0	0	0
17-IG-00062	0	0	0	0	0	1	0	0	0	0
17-IG-00070	0	1	0	0	0	0	0	0	0	0
17-IG-00071	0	0	0	1	0	0	0	0	0	0
17-IG-00072	0	0	0	0	0	0	0	1	0	0
17-IG-00076	0	0	1	0	0	0	0	0	0	0
17-IG-00088	0	0	1	0	0	0	0	0	0	0
17-IG-00090	0	0	0	0	0	0	0	0	0	1
17-IG-00096	0	0	0	0	0	0	0	0	0	1
17-IG-00099	0	0	0	0	0	1	0	0	0	0
17-IG-00124	0	0	0	0	0	0	0	1	0	0
17-IG-00125	0	0	0	0	0	0	0	1	0	0
17-IG-00128	0	0	0	1	0	0	0	0	0	0
17-IG-00186	0	0	1	0	0	0	0	0	0	0
17-IG-00205	0	0	0	1	0	0	0	0	0	0
17-IG-00209	0	0	0	1	0	0	0	0	0	0
17-IG-00218	0	0	0	0	0	0	0	1	0	0
17-IG-00219	0	0	1	0	0	0	0	0	0	0
17-IG-00226	0	0	1	0	0	0	0	0	0	0
17-IG-00232	0	0	0	0	0	0	0	0	1	0
17-IG-00237	0	0	0	0	0	0	1	0	0	0
17-IG-00240	0	0	0	0	1	0	0	0	0	0
17-IG-00242	0	0	0	0	1	0	0	0	0	0
17-IG-00244	0	0	0	0	0	0	1	0	0	0
17-IG-00246	0	0	0	0	0	0	0	0	0	1
17-IG-00254	0	0	1	0	0	0	0	0	0	0
17-IG-00259	0	1	0	0	0	0	0	0	0	0
17-IG-00260	0	0	0	0	0	0	0	0	0	1
17-IG-00269	0	0	1	0	0	0	0	0	0	0
17-IG-00271	0	0	0	0	0	1	0	0	0	0
17-IG-00281	0	0	0	0	0	0	0	0	1	0
17-IG-00294	0	0	0	0	0	0	0	1	0	0
17-IG-00296	0	0	0	1	0	0	0	0	0	0
17-IG-00297	0	0	0	1	0	0	0	0	0	0
17-IG-00300	0	0	0	1	0	0	0	0	0	0
17-IG-00303	0	0	0	1	0	0	0	0	0	0
17-IG-00307	0	1	0	0	0	0	0	0	0	0
17-IG-00311	0	0	0	0	0	1	0	0	0	0
17-IG-00317	0	0	0	0	0	0	0	1	0	0
17-IG-00323	0	0	0	1	0	0	0	0	0	0
17-IG-00324	0	0	0	1	0	0	0	0	0	0
17-IG-00326	0	1	0	0	0	0	0	0	0	0
17-IG-00336	0	0	0	0	0	0	0	1	0	0
17-IG-00340	0	0	0	0	0	0	0	0	1	0
17-IG-00341	0	0	0	0	0	0	0	1	0	0
17-IG-00354	0	0	0	1	0	0	0	0	0	0
17-IG-00369	0	0	0	1	0	0	0	0	0	0
17-IG-00373	0	0	0	0	1	0	0	0	0	0
17-IG-00379	0	0	1	0	0	0	0	0	0	0
17-IG-00383	0	0	0	0	1	0	0	0	0	0
17-IG-00386	0	0	0	0	0	0	0	1	0	0
17-IG-00408	1	0	0	0	0	0	0	0	0	0
17-IG-00409	0	0	1	0	0	0	0	0	0	0
17-IG-00412	0	1	0	0	0	0	0	0	0	0
17-IG-00416	0	0	1	0	0	0	0	0	0	0
17-IG-00427	0	0	0	0	0	0	0	0	1	0
17-IG-00428	0	0	0	0	0	0	0	1	0	0
17-IG-00433	0	0	0	1	0	0	0	0	0	0
17-IG-00434	0	1	0	0	0	0	0	0	0	0
17-IG-00437	0	0	0	1	0	0	0	0	0	0
17-IG-00438	0	0	0	0	0	0	0	1	0	0
17-IG-00441	0	0	1	0	0	0	0	0	0	0
17-IG-00442	0	0	0	0	0	0	0	1	0	0
17-IG-00443	0	0	0	0	0	0	0	1	0	0
17-IG-00447	0	1	0	0	0	0	0	0	0	0
17-IG-00453	0	0	0	1	0	0	0	0	0	0
17-IG-00455	0	0	0	0	0	0	0	1	0	0
17-IG-00457	0	0	0	0	0	1	0	0	0	0
17-IG-00462	0	0	0	1	0	0	0	0	0	0
17-IG-00463	0	0	0	0	0	0	0	1	0	0
17-IG-00470	0	0	0	1	0	0	0	0	0	0
17-IG-00482	0	0	0	0	0	0	0	1	0	0
17-IG-00486	0	0	0	1	0	0	0	0	0	0
17-IG-00488	0	0	0	0	0	0	0	1	0	0
17-IG-00513	0	0	0	0	0	0	0	0	0	1
17-IS-00021	0	0	1	0	0	0	0	0	0	0
17-IS-00028	0	0	1	0	0	0	0	0	0	0
17-IS-00036	0	0	1	0	0	0	0	0	0	0
17-IS-00058	0	0	0	0	0	1	0	0	0	0
17-IS-00069	0	0	1	0	0	0	0	0	0	0
17-IS-00078	0	1	0	0	0	0	0	0	0	0
17-IS-00093	0	0	1	0	0	0	0	0	0	0
17-IS-00098	0	0	1	0	0	0	0	0	0	0
17-IS-00107	0	0	1	0	0	0	0	0	0	0
17-IS-00113	0	0	0	0	0	1	0	0	0	0
17-IS-00131	1	0	0	0	0	0	0	0	0	0
17-IS-00138	0	0	0	0	0	1	0	0	0	0
17-IS-00146	0	0	0	0	1	0	0	0	0	0
17-IS-00150	0	1	0	0	0	0	0	0	0	0
17-IS-00154	0	0	1	0	0	0	0	0	0	0
17-IS-00182	0	0	1	0	0	0	0	0	0	0
17-IS-00188	0	0	0	0	1	0	0	0	0	0
17-IS-00194	0	0	1	0	0	0	0	0	0	0
17-IS-00195	1	0	0	0	0	0	0	0	0	0
17-IS-00268	0	0	0	0	1	0	0	0	0	0
17-IS-00275	0	0	1	0	0	0	0	0	0	0
17-IS-00281	0	0	0	0	1	0	0	0	0	0
17-IS-00282	0	0	1	0	0	0	0	0	0	0
17-IS-00287	0	0	1	0	0	0	0	0	0	0
17-IS-00303	0	0	0	0	0	0	0	0	0	1
17-IS-00322	0	0	0	0	0	0	0	1	0	0
17-IS-00332	0	0	0	0	0	0	0	1	0	0
17-IS-00354	0	0	0	0	1	0	0	0	0	0
17-IS-00365	0	0	1	0	0	0	0	0	0	0
17-IS-00378	0	0	0	0	0	0	0	1	0	0
17-IS-00383	0	0	0	0	0	0	1	0	0	0
17-IS-00385	0	1	0	0	0	0	0	0	0	0
17-IS-00386	0	0	0	0	0	0	0	1	0	0
17-IS-00391	0	0	0	0	0	0	0	1	0	0
17-IS-00413	0	0	0	0	0	1	0	0	0	0
17-IS-00421	0	0	0	0	0	0	0	1	0	0
17-IS-00422	0	0	0	0	0	1	0	0	0	0
17-IS-00424	0	0	0	0	0	0	0	1	0	0
17-IS-00428	0	0	1	0	0	0	0	0	0	0
17-IS-00430	0	0	1	0	0	0	0	0	0	0
17-IS-00443	0	1	0	0	0	0	0	0	0	0
17-IS-00447	0	1	0	0	0	0	0	0	0	0
17-IS-00451	0	1	0	0	0	0	0	0	0	0
17-IS-00453	0	1	0	0	0	0	0	0	0	0
17-IS-00455	0	1	0	0	0	0	0	0	0	0
17-IS-00456	0	1	0	0	0	0	0	0	0	0
17-IS-00457	0	0	0	1	0	0	0	0	0	0
17-IS-00459	0	0	0	0	1	0	0	0	0	0
17-IS-00460	0	0	1	0	0	0	0	0	0	0
17-IS-00466	0	0	0	0	0	0	1	0	0	0
17-IS-00470	0	0	0	0	0	0	0	1	0	0
17-IS-00484	0	0	0	1	0	0	0	0	0	0
17-IS-00489	0	0	0	0	1	0	0	0	0	0
17-IS-00492	0	0	0	0	0	0	0	1	0	0
17-IS-00494	0	0	0	1	0	0	0	0	0	0
17-IS-00499	0	0	0	0	0	1	0	0	0	0
17-IS-00503	0	0	0	0	0	0	0	1	0	0
17-IS-00507	0	0	0	0	0	0	0	1	0	0
17-IS-00508	0	0	1	0	0	0	0	0	0	0
17-IS-00513	0	0	1	0	0	0	0	0	0	0
17-IS-00516	0	0	0	0	0	1	0	0	0	0
17-IS-00525	0	0	0	0	0	0	0	1	0	0
17-IS-00535	0	0	0	0	0	0	0	1	0	0
17-IS-00544	0	0	0	0	0	1	0	0	0	0
17-IS-00549	0	1	0	0	0	0	0	0	0	0
17-IS-00551	0	1	0	0	0	0	0	0	0	0
17-IS-00552	0	0	0	0	0	0	0	1	0	0
17-IS-00553	0	1	0	0	0	0	0	0	0	0
17-IS-00576	0	0	0	1	0	0	0	0	0	0
17-IS-00581	0	0	0	0	0	0	0	1	0	0
17-IS-00587	0	0	1	0	0	0	0	0	0	0
17-IS-00593	0	0	0	1	0	0	0	0	0	0
17-IS-00644	0	0	0	0	0	0	0	0	1	0
17-IS-00675	0	1	0	0	0	0	0	0	0	0
17-IS-00679	0	0	0	0	0	1	0	0	0	0
17-IS-00693	0	1	0	0	0	0	0	0	0	0
17-IS-00695	0	0	0	0	0	0	0	1	0	0
17-IS-00696	0	0	0	1	0	0	0	0	0	0
17-IS-00722	0	0	1	0	0	0	0	0	0	0
17-IS-00724	0	0	0	0	0	0	0	1	0	0
17-IS-00725	0	0	0	0	0	0	0	1	0	0
17-IS-00746	0	0	0	0	0	1	0	0	0	0
17-IS-00747	0	0	0	0	1	0	0	0	0	0
17-IS-00750	0	1	0	0	0	0	0	0	0	0
17-IS-00754	0	0	0	0	0	0	0	1	0	0
17-IS-00758	0	0	1	0	0	0	0	0	0	0
17-IS-00761	0	0	1	0	0	0	0	0	0	0
17-IS-00772	0	0	1	0	0	0	0	0	0	0
17-IS-00773	0	0	0	0	0	1	0	0	0	0
17-IS-00777	0	0	0	0	0	0	1	0	0	0
17-IS-00779	0	0	0	0	0	0	0	1	0	0
17-IS-00785	0	0	0	0	1	0	0	0	0	0
17-IS-00789	0	0	0	0	0	1	0	0	0	0
17-IS-00794	0	0	0	0	0	0	0	1	0	0
17-IS-00800	0	0	0	0	0	0	0	1	0	0
17-IS-00803	0	0	0	0	0	1	0	0	0	0
17-IS-00805	0	0	0	1	0	0	0	0	0	0
17-IS-00836	0	0	0	0	0	0	0	1	0	0
17-IS-00849	0	0	0	0	1	0	0	0	0	0
17-IS-00856	0	0	1	0	0	0	0	0	0	0
17-IS-00866	0	0	0	0	0	0	0	1	0	0
17-IS-00872	0	0	0	1	0	0	0	0	0	0
17-IS-00875	0	0	0	0	0	0	1	0	0	0
17-IS-00882	0	0	1	0	0	0	0	0	0	0
17-IS-00884	0	0	1	0	0	0	0	0	0	0
17-IS-00891	0	0	1	0	0	0	0	0	0	0
17-IS-00892	0	0	0	0	0	1	0	0	0	0
17-IS-00896	0	0	0	0	1	0	0	0	0	0
17-IS-00897	0	0	0	1	0	0	0	0	0	0
17-IS-00910	0	0	1	0	0	0	0	0	0	0
17-IS-00914	0	0	0	0	0	0	1	0	0	0
17-IS-00917	0	0	0	1	0	0	0	0	0	0
17-IS-00921	0	0	0	0	0	0	1	0	0	0
17-IS-00931	0	0	0	0	0	0	0	1	0	0
17-IS-00938	0	0	0	1	0	0	0	0	0	0
17-IS-00939	0	0	1	0	0	0	0	0	0	0
17-IS-00942	0	0	0	0	0	0	0	1	0	0
17-IS-00960	0	0	0	0	0	0	0	0	1	0
17-IS-00978	0	1	0	0	0	0	0	0	0	0
17-IS-01006	0	0	0	1	0	0	0	0	0	0
17-IS-01010	0	0	1	0	0	0	0	0	0	0
17-IS-01029	0	0	0	0	0	1	0	0	0	0
17-IS-01052	0	0	0	0	1	0	0	0	0	0
17-IS-01055	1	0	0	0	0	0	0	0	0	0
17-IS-01068	0	0	0	0	0	1	0	0	0	0
17-IS-01075	0	0	0	0	0	0	0	1	0	0
17-IS-01091	0	0	0	0	0	0	0	1	0	0
17-IS-01095	0	0	1	0	0	0	0	0	0	0
17-IS-01104	0	0	0	1	0	0	0	0	0	0
17-IS-01118	0	0	0	1	0	0	0	0	0	0
17-IS-01152	0	0	0	0	0	0	0	1	0	0
17-IS-01160	0	0	1	0	0	0	0	0	0	0
17-IS-01166	0	0	0	1	0	0	0	0	0	0
17-IS-01176	0	0	0	0	0	0	0	1	0	0
17-IS-01185	0	0	0	0	0	0	0	1	0	0
17-IS-01187	0	0	1	0	0	0	0	0	0	0
17-IS-01191	0	0	0	0	1	0	0	0	0	0
17-IS-01195	0	0	0	0	0	0	1	0	0	0
17-IS-01199	0	0	0	1	0	0	0	0	0	0
17-IS-01241	0	0	1	0	0	0	0	0	0	0
17-IS-01246	0	0	0	0	0	0	0	0	1	0
17-IS-01247	0	0	0	0	0	0	0	0	1	0
17-IS-01252	0	0	0	0	0	1	0	0	0	0
17-IS-01264	0	1	0	0	0	0	0	0	0	0
17-IS-01266	0	0	1	0	0	0	0	0	0	0
17-IS-01268	0	0	1	0	0	0	0	0	0	0
17-IS-01288	0	0	0	0	0	0	0	1	0	0
17-IS-01306	0	1	0	0	0	0	0	0	0	0
17-IS-01314	0	1	0	0	0	0	0	0	0	0
17-IS-01321	0	0	1	0	0	0	0	0	0	0
17-IS-01329	0	0	0	0	0	0	0	1	0	0
17-IS-01330	0	0	1	0	0	0	0	0	0	0
17-IS-01337	0	0	0	1	0	0	0	0	0	0
17-IS-01357	0	0	0	0	0	0	0	1	0	0
17-IS-01361	0	0	1	0	0	0	0	0	0	0
17-IS-01383	0	0	0	0	1	0	0	0	0	0
17-IS-01413	0	0	0	1	0	0	0	0	0	0
17-IS-01430	0	0	0	0	0	0	0	1	0	0
17-IS-01468	0	0	0	0	0	0	0	1	0	0
17-IS-01475	0	0	0	0	0	1	0	0	0	0

## Sheet: NS
	Group 3C 2a	Group 3C 2a 1	Group 3C 2a 1 (2)	Group 3C 2a 1a	Group 3C 2a 1a (2)	Group 3C 2a 1b	Group 3C 2a 2	Group 3C 2a 3	Group 1	NS1	NS2
16-IG-0682	0	0	0	0	1	0	0	0	0	0	0
16-IG-0711	0	0	1	0	0	0	0	0	0	0	0
16-IG-0712	1	0	0	0	0	0	0	0	0	0	0
16-IG-0720	1	0	0	0	0	0	0	0	0	0	0
17-IG-00003	1	0	0	0	0	0	0	0	0	0	0
17-IG-00007	0	0	0	0	0	0	1	0	0	0	0
17-IG-00020	0	0	1	0	0	0	0	0	0	0	0
17-IG-00023	0	0	0	0	0	1	0	0	0	0	0
17-IG-00027	0	0	0	0	0	0	0	0	1	0	0
17-IG-00033	0	0	0	0	0	0	0	0	1	0	0
17-IG-00037	0	0	0	0	0	0	0	0	1	0	0
17-IG-00040	0	0	0	0	0	0	0	0	1	0	0
17-IG-00042	0	0	0	1	0	0	0	0	0	0	0
17-IG-00044	0	0	1	0	0	0	0	0	0	0	0
17-IG-00045	0	0	0	1	0	0	0	0	0	0	0
17-IG-00046	0	0	0	1	0	0	0	0	0	0	0
17-IG-00051	0	0	0	0	0	0	0	0	0	0	1
17-IG-00054	0	0	1	0	0	0	0	0	0	0	0
17-IG-00059	0	0	0	0	0	0	0	0	1	0	0
17-IG-00062	0	0	0	0	0	1	0	0	0	0	0
17-IG-00070	0	0	0	0	0	0	0	0	1	0	0
17-IG-00071	0	0	0	0	0	0	0	0	1	0	0
17-IG-00072	0	0	0	0	0	0	0	1	0	0	0
17-IG-00076	0	0	1	0	0	0	0	0	0	0	0
17-IG-00088	0	0	1	0	0	0	0	0	0	0	0
17-IG-00090	0	0	0	0	0	0	0	0	1	0	0
17-IG-00096	0	0	0	0	0	0	0	0	1	0	0
17-IG-00099	0	0	0	0	0	1	0	0	0	0	0
17-IG-00124	0	0	0	0	0	0	0	1	0	0	0
17-IG-00125	0	0	0	0	0	0	0	1	0	0	0
17-IG-00128	0	0	0	0	0	0	0	0	1	0	0
17-IG-00186	0	0	1	0	0	0	0	0	0	0	0
17-IG-00205	0	0	1	0	0	0	0	0	0	0	0
17-IG-00209	0	0	0	0	0	0	0	0	1	0	0
17-IG-00218	0	0	0	0	0	0	0	1	0	0	0
17-IG-00219	0	0	1	0	0	0	0	0	0	0	0
17-IG-00226	0	0	1	0	0	0	0	0	0	0	0
17-IG-00232	0	0	0	0	0	0	0	0	0	0	1
17-IG-00237	0	0	0	0	0	0	1	0	0	0	0
17-IG-00240	0	0	0	0	1	0	0	0	0	0	0
17-IG-00242	0	0	0	0	1	0	0	0	0	0	0
17-IG-00244	0	0	0	0	0	0	1	0	0	0	0
17-IG-00246	0	0	0	0	0	0	0	0	1	0	0
17-IG-00254	0	0	1	0	0	0	0	0	0	0	0
17-IG-00259	0	0	0	0	0	0	0	0	1	0	0
17-IG-00260	0	0	0	0	0	0	0	0	1	0	0
17-IG-00269	0	0	0	0	0	0	0	0	1	0	0
17-IG-00271	0	0	0	0	0	1	0	0	0	0	0
17-IG-00281	0	0	0	0	0	0	0	1	0	0	0
17-IG-00294	0	0	0	0	0	0	0	1	0	0	0
17-IG-00296	0	0	0	0	0	0	0	0	0	1	0
17-IG-00297	0	0	0	0	0	0	0	0	1	0	0
17-IG-00300	0	0	0	1	0	0	0	0	0	0	0
17-IG-00303	0	0	0	1	0	0	0	0	0	0	0
17-IG-00307	0	0	0	0	0	0	0	0	1	0	0
17-IG-00311	0	0	0	0	0	1	0	0	0	0	0
17-IG-00317	0	0	0	0	0	0	0	1	0	0	0
17-IG-00323	0	0	0	0	0	0	0	0	1	0	0
17-IG-00324	0	0	0	0	0	0	0	0	1	0	0
17-IG-00326	0	1	0	0	0	0	0	0	0	0	0
17-IG-00336	0	0	0	0	0	0	0	1	0	0	0
17-IG-00340	1	0	0	0	0	0	0	0	0	0	0
17-IG-00341	0	0	0	0	0	0	0	1	0	0	0
17-IG-00354	0	0	0	1	0	0	0	0	0	0	0
17-IG-00369	0	0	0	1	0	0	0	0	0	0	0
17-IG-00373	0	0	0	0	1	0	0	0	0	0	0
17-IG-00379	0	0	1	0	0	0	0	0	0	0	0
17-IG-00383	0	0	0	0	0	0	0	0	1	0	0
17-IG-00386	0	0	0	0	0	0	0	1	0	0	0
17-IG-00408	1	0	0	0	0	0	0	0	0	0	0
17-IG-00409	0	0	1	0	0	0	0	0	0	0	0
17-IG-00412	0	0	0	0	0	0	0	0	1	0	0
17-IG-00416	0	0	1	0	0	0	0	0	0	0	0
17-IG-00427	1	0	0	0	0	0	0	0	0	0	0
17-IG-00428	0	0	0	0	0	0	0	1	0	0	0
17-IG-00433	0	0	0	0	0	0	0	0	0	1	0
17-IG-00434	0	1	0	0	0	0	0	0	0	0	0
17-IG-00437	0	0	0	1	0	0	0	0	0	0	0
17-IG-00438	0	0	0	0	0	0	0	1	0	0	0
17-IG-00441	0	0	1	0	0	0	0	0	0	0	0
17-IG-00442	0	0	0	0	0	0	0	1	0	0	0
17-IG-00443	0	0	0	0	0	0	0	1	0	0	0
17-IG-00447	0	0	0	0	0	0	0	0	1	0	0
17-IG-00453	0	0	1	0	0	0	0	0	0	0	0
17-IG-00455	0	0	0	0	0	0	0	1	0	0	0
17-IG-00457	0	0	0	0	0	1	0	0	0	0	0
17-IG-00462	0	0	0	0	0	1	0	0	0	0	0
17-IG-00463	0	0	0	0	0	0	0	1	0	0	0
17-IG-00470	0	0	0	0	0	0	0	0	0	1	0
17-IG-00482	0	0	0	0	0	0	0	1	0	0	0
17-IG-00486	0	0	0	0	1	0	0	0	0	0	0
17-IG-00488	0	0	0	0	0	0	0	1	0	0	0
17-IG-00513	0	0	1	0	0	0	0	0	0	0	0
17-IS-00021	0	0	1	0	0	0	0	0	0	0	0
17-IS-00028	0	0	1	0	0	0	0	0	0	0	0
17-IS-00036	0	0	1	0	0	0	0	0	0	0	0
17-IS-00058	0	0	0	0	0	1	0	0	0	0	0
17-IS-00069	0	0	1	0	0	0	0	0	0	0	0
17-IS-00078	0	0	0	0	0	0	0	0	1	0	0
17-IS-00093	0	0	1	0	0	0	0	0	0	0	0
17-IS-00098	0	0	1	0	0	0	0	0	0	0	0
17-IS-00107	0	0	1	0	0	0	0	0	0	0	0
17-IS-00113	0	0	0	0	0	1	0	0	0	0	0
17-IS-00131	1	0	0	0	0	0	0	0	0	0	0
17-IS-00138	0	0	0	0	0	1	0	0	0	0	0
17-IS-00146	0	0	0	0	1	0	0	0	0	0	0
17-IS-00150	0	0	0	0	0	0	0	0	1	0	0
17-IS-00154	0	0	1	0	0	0	0	0	0	0	0
17-IS-00182	0	0	1	0	0	0	0	0	0	0	0
17-IS-00188	0	0	0	0	1	0	0	0	0	0	0
17-IS-00194	0	0	1	0	0	0	0	0	0	0	0
17-IS-00195	1	0	0	0	0	0	0	0	0	0	0
17-IS-00268	0	0	0	0	1	0	0	0	0	0	0
17-IS-00275	0	0	1	0	0	0	0	0	0	0	0
17-IS-00281	0	0	0	0	1	0	0	0	0	0	0
17-IS-00282	0	0	0	0	0	0	0	0	1	0	0
17-IS-00287	0	0	1	0	0	0	0	0	0	0	0
17-IS-00303	0	0	0	0	0	0	0	0	1	0	0
17-IS-00322	0	0	0	1	0	0	0	0	0	0	0
17-IS-00332	0	0	0	0	0	0	0	1	0	0	0
17-IS-00354	0	0	0	0	1	0	0	0	0	0	0
17-IS-00365	0	0	1	0	0	0	0	0	0	0	0
17-IS-00378	0	0	0	0	0	0	0	1	0	0	0
17-IS-00383	0	0	0	0	0	0	1	0	0	0	0
17-IS-00385	0	1	0	0	0	0	0	0	0	0	0
17-IS-00386	0	0	0	0	0	0	0	1	0	0	0
17-IS-00391	0	0	0	0	0	0	0	1	0	0	0
17-IS-00413	0	0	0	0	0	1	0	0	0	0	0
17-IS-00421	0	0	0	0	0	0	0	1	0	0	0
17-IS-00422	0	0	0	0	0	1	0	0	0	0	0
17-IS-00424	0	0	0	0	0	0	0	1	0	0	0
17-IS-00428	0	0	1	0	0	0	0	0	0	0	0
17-IS-00430	0	0	1	0	0	0	0	0	0	0	0
17-IS-00443	0	0	0	0	0	0	0	0	1	0	0
17-IS-00447	0	0	0	0	0	0	0	0	1	0	0
17-IS-00451	0	0	0	0	0	0	0	0	1	0	0
17-IS-00453	0	1	0	0	0	0	0	0	0	0	0
17-IS-00455	0	0	0	0	0	0	0	0	1	0	0
17-IS-00456	0	0	0	0	0	0	0	0	1	0	0
17-IS-00457	0	0	0	0	0	0	0	0	1	0	0
17-IS-00459	0	0	0	0	1	0	0	0	0	0	0
17-IS-00460	0	0	1	0	0	0	0	0	0	0	0
17-IS-00466	0	0	0	0	0	0	1	0	0	0	0
17-IS-00470	0	0	0	0	0	0	0	1	0	0	0
17-IS-00484	0	0	0	1	0	0	0	0	0	0	0
17-IS-00489	0	0	0	0	1	0	0	0	0	0	0
17-IS-00492	0	0	0	0	0	0	0	1	0	0	0
17-IS-00494	0	0	0	1	0	0	0	0	0	0	0
17-IS-00499	0	0	0	0	0	1	0	0	0	0	0
17-IS-00503	0	0	0	0	0	0	0	1	0	0	0
17-IS-00507	0	0	0	0	0	0	0	1	0	0	0
17-IS-00508	0	0	1	0	0	0	0	0	0	0	0
17-IS-00513	0	0	1	0	0	0	0	0	0	0	0
17-IS-00516	0	0	0	0	0	1	0	0	0	0	0
17-IS-00525	0	0	0	0	0	0	0	1	0	0	0
17-IS-00535	0	0	0	0	0	0	0	1	0	0	0
17-IS-00544	0	0	0	0	0	1	0	0	0	0	0
17-IS-00549	0	1	0	0	0	0	0	0	0	0	0
17-IS-00551	0	1	0	0	0	0	0	0	0	0	0
17-IS-00552	0	0	0	0	0	0	0	1	0	0	0
17-IS-00553	0	1	0	0	0	0	0	0	0	0	0
17-IS-00576	0	0	0	1	0	0	0	0	0	0	0
17-IS-00581	0	0	0	0	0	0	0	1	0	0	0
17-IS-00587	0	0	1	0	0	0	0	0	0	0	0
17-IS-00593	0	0	0	1	0	0	0	0	0	0	0
17-IS-00644	0	0	0	0	0	0	0	0	1	0	0
17-IS-00675	0	1	0	0	0	0	0	0	0	0	0
17-IS-00679	0	0	0	0	0	1	0	0	0	0	0
17-IS-00693	0	0	0	0	0	0	0	0	1	0	0
17-IS-00695	0	0	0	0	0	0	0	1	0	0	0
17-IS-00696	0	0	0	0	0	0	0	0	1	0	0
17-IS-00722	0	0	0	1	0	0	0	0	0	0	0
17-IS-00724	0	0	0	0	0	0	0	1	0	0	0
17-IS-00725	0	0	0	0	0	0	0	1	0	0	0
17-IS-00746	0	0	0	0	0	1	0	0	0	0	0
17-IS-00747	0	0	0	0	1	0	0	0	0	0	0
17-IS-00750	0	0	0	0	0	0	0	0	1	0	0
17-IS-00754	0	0	0	0	0	0	0	1	0	0	0
17-IS-00758	0	0	1	0	0	0	0	0	0	0	0
17-IS-00761	0	0	1	0	0	0	0	0	0	0	0
17-IS-00772	0	0	1	0	0	0	0	0	0	0	0
17-IS-00773	0	0	0	0	0	1	0	0	0	0	0
17-IS-00777	0	0	0	0	0	0	1	0	0	0	0
17-IS-00779	0	0	0	0	0	0	0	1	0	0	0
17-IS-00785	0	0	0	0	1	0	0	0	0	0	0
17-IS-00789	0	0	0	0	0	1	0	0	0	0	0
17-IS-00794	0	0	0	0	0	0	0	1	0	0	0
17-IS-00800	0	0	0	0	0	0	0	1	0	0	0
17-IS-00803	0	0	0	0	0	1	0	0	0	0	0
17-IS-00805	0	0	0	1	0	0	0	0	0	0	0
17-IS-00836	0	0	0	0	0	0	0	1	0	0	0
17-IS-00849	0	0	0	0	1	0	0	0	0	0	0
17-IS-00856	0	0	1	0	0	0	0	0	0	0	0
17-IS-00866	0	0	0	0	0	0	0	1	0	0	0
17-IS-00872	0	0	1	0	0	0	0	0	0	0	0
17-IS-00875	0	0	0	0	0	1	0	0	0	0	0
17-IS-00882	0	0	1	0	0	0	0	0	0	0	0
17-IS-00884	0	0	1	0	0	0	0	0	0	0	0
17-IS-00891	0	0	1	0	0	0	0	0	0	0	0
17-IS-00892	0	0	0	0	0	1	0	0	0	0	0
17-IS-00896	0	0	0	0	1	0	0	0	0	0	0
17-IS-00897	0	0	1	0	0	0	0	0	0	0	0
17-IS-00910	0	0	1	0	0	0	0	0	0	0	0
17-IS-00914	0	0	0	0	0	0	1	0	0	0	0
17-IS-00917	0	0	0	1	0	0	0	0	0	0	0
17-IS-00921	0	0	0	0	0	0	1	0	0	0	0
17-IS-00931	0	0	0	0	0	0	0	1	0	0	0
17-IS-00938	0	0	0	0	0	0	0	0	1	0	0
17-IS-00939	0	0	1	0	0	0	0	0	0	0	0
17-IS-00942	0	0	0	0	0	0	0	1	0	0	0
17-IS-00960	0	0	1	0	0	0	0	0	0	0	0
17-IS-00978	0	1	0	0	0	0	0	0	0	0	0
17-IS-01006	0	0	0	1	0	0	0	0	0	0	0
17-IS-01010	0	0	1	0	0	0	0	0	0	0	0
17-IS-01029	0	0	0	0	0	1	0	0	0	0	0
17-IS-01052	0	0	0	0	1	0	0	0	0	0	0
17-IS-01055	1	0	0	0	0	0	0	0	0	0	0
17-IS-01068	0	0	0	0	0	1	0	0	0	0	0
17-IS-01075	0	0	0	0	0	0	0	1	0	0	0
17-IS-01091	0	0	0	0	0	0	0	1	0	0	0
17-IS-01095	0	0	1	0	0	0	0	0	0	0	0
17-IS-01104	0	0	0	1	0	0	0	0	0	0	0
17-IS-01118	0	0	0	1	0	0	0	0	0	0	0
17-IS-01152	0	0	0	0	0	0	0	1	0	0	0
17-IS-01160	0	0	1	0	0	0	0	0	0	0	0
17-IS-01166	0	0	0	1	0	0	0	0	0	0	0
17-IS-01176	0	0	0	0	0	0	0	1	0	0	0
17-IS-01185	0	0	0	0	0	0	0	1	0	0	0
17-IS-01187	0	0	1	0	0	0	0	0	0	0	0
17-IS-01191	0	0	0	0	1	0	0	0	0	0	0
17-IS-01195	0	0	0	0	0	0	1	0	0	0	0
17-IS-01199	0	0	0	1	0	0	0	0	0	0	0
17-IS-01241	0	0	1	0	0	0	0	0	0	0	0
17-IS-01246	0	0	1	0	0	0	0	0	0	0	0
17-IS-01247	0	0	0	0	0	0	0	1	0	0	0
17-IS-01252	0	0	0	0	0	1	0	0	0	0	0
17-IS-01264	0	1	0	0	0	0	0	0	0	0	0
17-IS-01266	0	0	1	0	0	0	0	0	0	0	0
17-IS-01268	0	0	1	0	0	0	0	0	0	0	0
17-IS-01288	0	0	0	0	0	0	0	1	0	0	0
17-IS-01306	0	1	0	0	0	0	0	0	0	0	0
17-IS-01314	0	1	0	0	0	0	0	0	0	0	0
17-IS-01321	0	0	1	0	0	0	0	0	0	0	0
17-IS-01329	0	0	0	1	0	0	0	0	0	0	0
17-IS-01330	0	0	1	0	0	0	0	0	0	0	0
17-IS-01337	0	0	0	1	0	0	0	0	0	0	0
17-IS-01357	0	0	0	0	0	1	0	0	0	0	0
17-IS-01361	0	0	1	0	0	0	0	0	0	0	0
17-IS-01383	0	0	0	0	1	0	0	0	0	0	0
17-IS-01413	0	0	0	1	0	0	0	0	0	0	0
17-IS-01430	0	0	0	0	0	0	0	1	0	0	0
17-IS-01468	0	0	0	0	0	0	0	1	0	0	0
17-IS-01475	0	0	0	0	0	1	0	0	0	0	0

[truncated: 2 more sheets: ReassortmentsYN_Combined0.95, Reassortments - Combined]
